# Supplementary material for: Anti-fungal bioactive terpenoids in the bioenergy crop switchgrass (Panicum virgatum) may contribute to ecotype-specific microbiome composition
Source: Commun Biol. 2023 Sep 7;6:917. doi: 10.1038/s42003-023-05290-3 (PMC10485007; doi:10.1038/s42003-023-05290-3)
Supplement: Supplementary file 3 — Supplementary Data S1-S13 [file 42003_2023_5290_MOESM3_ESM.xlsx]

## Sheet: Suppl. Data 1
Suppl. Data 1. The untargeted metabolomics dataset. The mass spectral information were acquired using UPLC-(+) ESI-QToF-MS. Raw data were then processed using the Progenesis QI software package for identifications of the compound features (Column A). Features were defined as retention time/mass-to-charge ratio pairs. Abbreviations: RMD (Column D), relative mass defect.
															Normalized abundance																														Raw abundance
															Whole root_lowland			Water_lowland			Whole root_upland			Water_upland			MeOH_upland			MeOH_lowland			EtOAc_upland			EtOAc_lowland			Hexane_upland			Hexane_lowland			Whole root_lowland			Water_lowland
Compound	Neutral mass (Da)	m/z	RMD (ppm)	Charge	Retention time (min)	Chromatographic peak width (min)	Anova (p)	q Value	Max Fold Change	Highest Mean	Lowest Mean	Isotope Distribution	Maximum Abundance	Minimum CV%	XS2_2022_03_25_XXL_001	XS2_2022_03_25_XXL_012	XS2_2022_03_25_XXL_013	XS2_2022_03_25_XXL_002	XS2_2022_03_25_XXL_017	XS2_2022_03_25_XXL_018	XS2_2022_03_25_XXL_009	XS2_2022_03_25_XXL_010	XS2_2022_03_25_XXL_011	XS2_2022_03_25_XXL_014	XS2_2022_03_25_XXL_015	XS2_2022_03_25_XXL_016	XS2_2022_03_25_XXL_019	XS2_2022_03_25_XXL_020	XS2_2022_03_25_XXL_021	XS2_2022_03_25_XXL_022	XS2_2022_03_25_XXL_023	XS2_2022_03_25_XXL_024	XS2_2022_03_25_XXL_027	XS2_2022_03_25_XXL_028	XS2_2022_03_25_XXL_029	XS2_2022_03_25_XXL_030	XS2_2022_03_25_XXL_031	XS2_2022_03_25_XXL_032	XS2_2022_03_25_XXL_033	XS2_2022_03_25_XXL_034	XS2_2022_03_25_XXL_035	XS2_2022_03_25_XXL_036	XS2_2022_03_25_XXL_037	XS2_2022_03_25_XXL_038	XS2_2022_03_25_XXL_001	XS2_2022_03_25_XXL_012	XS2_2022_03_25_XXL_013	XS2_2022_03_25_XXL_002	XS2_2022_03_25_XXL_017
0.55_214.0938m/z		214.094	438.334	1	0.5474	0.420267	4.29395e-05	5.55241e-05	1.67072	Whole root_lowland	Hexane_upland	100 - 8.16 - 2.51	2188.25	1.67	2691.77	1941.14	1931.82	2489.96	1689.98	1717.58	2105.9	2017.59	2012.25	1781.72	1744.11	1802.58	2352.44	1784.04	2226.33	1833.88	1832.61	1720.96	1794.09	1662.61	1665.36	1485.31	1464.36	1431.46	1286.88	1307.82	1334.59	1458.1	1375.05	1373.07	2589.43	1814.98	1730.67	2750.25	1784.61
0.71_215.0568m/z		215.057	264.03	1	0.7113	0.192583	8.28349e-08	1.58448e-07	180558	Whole root_lowland	MeOH_upland	100 - 5.12	2091.36	12.16	5730.11	107.887	436.076	157.009	181.278	301.72	104.904	65.933	85.9926	86.895	77.8557	68.0328	0.0347482	0	0	0	2.17069	23.1693	0.811911	0	0.694563	0	2.69931	0.390618	0.0374081	0	0	0	13.3832	0.00265066	5512.25	100.875	390.67	173.422	191.428
0.71_365.1126m/z		365.113	308.5	1	0.7113	0.227633	1.90313e-06	2.88887e-06	Infinity	Whole root_lowland	Hexane_upland	100 - 12 - 2.22 - 0.168	37576.9	2.19	96653.5	4783.06	11294.2	5301.2	5116.13	7724.44	3467.23	3332.34	3455.9	3331.8	3702.03	3118.71	6.75572	55.1842	8.69523	2.04342	130.629	366.567	157.294	9.50834	251.833	63.0415	282.326	56.9916	0	0	0	0	296.565	0	92978.8	4472.19	10118.2	5855.35	5402.61
0.71_475.1865m/z		475.186	392.383	1	0.7113	0.178267	0	0	Infinity	Whole root_upland	EtOAc_upland	100 - 27.7 - 4.31	7086.46	12.13	1956.91	10881	3308.2	2308.43	1707.73	1780.91	5126.22	9198.93	6934.22	4439.62	5557.43	4657.43	0	2.14769	0	0	0	1.85369	0	0	0	0	0	0	0	0	0	0	0	0	1882.51	10173.8	2963.74	2549.74	1803.35
0.73_276.0919n	276.092	259.089	342.128	1	0.725617	0.221183	1.46715e-07	2.67027e-07	Infinity	Whole root_upland	Hexane_upland	100 - 14.2 - 0.645	2126.77	7.94	2182.68	1643.34	2323.38	1768.1	1737.41	2003.95	2303.89	1711.93	2364.49	1665.2	1747.91	2296.46	0	24.844	0	0	15.0525	54.2318	15.8672	0	15.0734	3.69779	12.8656	6.92532	0	0	0	0	31.5759	0	2099.7	1536.53	2081.46	1952.93	1834.7
0.73_289.0978m/z		289.098	338.194	1	0.725617	0.270583	4.60753e-08	9.31013e-08	Infinity	Whole root_lowland	Hexane_upland	100 - 9.63 - 1.3	2489.44	9.06	2309.42	2227.97	2930.95	2337.45	1952.47	2211.5	1311.48	1897.29	2400.14	1760.78	1501.59	2295.41	0	10.1976	0	0	7.58739	42.0279	15.4906	0	22.9754	0	13.7471	1.86397	0	0	0	0	20.6429	0	2221.61	2083.17	2625.76	2581.79	2061.8
0.73_162.0563n	162.056	325.12	368.432	1	0.725617	0.2706	2.94132e-07	5.09026e-07	Infinity	Whole root_lowland	Hexane_upland	100 - 10.7 - 1.8 - 0.4 - 0.0154	17599.9	9.17	16977.1	15560.3	20262.4	16677	13873.4	15501.2	8938.47	13176	16912.1	12137.1	10385.4	15975.8	48.4168	144.563	21.6423	0.186721	98.1212	412.633	130.984	21.8694	184.068	9.94834	139.749	23.5145	0	0	0	0	220.148	0	16331.6	14549	18152.6	18420.3	14650.2
0.73_312.1153n	312.115	330.146	441.286	1	0.725617	0.192517	1.21996e-06	1.89483e-06	Infinity	Whole root_upland	Hexane_upland	100 - 12.6 - 0.853	1359.57	12.05	521.962	1511.13	1365.27	558.184	1605.28	1160.3	1490.29	1474.37	1114.05	1132.58	1351.55	1082.01	0	88.5382	0	0	14.4534	39.4897	7.75941	19.8431	2.61797	0	11.144	0	0	0	0	0	25.3783	0	502.118	1412.92	1223.12	616.533	1695.17
0.73_342.1231n	342.123	360.157	437.002	1	0.725617	0.284917	8.4032e-07	1.33884e-06	22460.4	Whole root_lowland	Hexane_upland	100 - 12.7 - 1.84 - 0.263	32519.7	6.85	31071.6	28792.4	37695.1	30302.8	26640.6	29772.5	16543	24392.4	31416.8	22590.2	20047.4	30465.4	7.71823	86.6676	7.28686	2.19076	203.986	757.669	250.115	8.29064	362.266	15.5082	236.123	33.821	4.34361	0	0	0	452.958	0	29890.3	26921	33770.2	33470.5	28132.3
0.73_452.1848m/z		452.185	408.726	1	0.725617	0.21335	5.89144e-06	8.38502e-06	Infinity	Water_upland	MeOH_lowland	100 - 15.2 - 2.21	2192.1	17.07	263.108	220.743	424.728	201.844	598.157	236.492	1193.33	3361.47	1897.66	1777.13	2294.99	2504.18	0	6335.29	0	0	0	0	32.8203	17.0263	24.5055	0	5.98154	0	0	0	0	0	0	0	253.105	206.396	380.503	222.944	631.651
0.74_381.0871m/z		381.087	228.605	1	0.739917	0.2212	2.75306e-08	5.84224e-08	Infinity	Whole root_lowland	Hexane_upland	100 - 12.9 - 9.4 - 0.802 - 0.132	76331.7	10.12	71952.9	67270.6	89771.7	58008.9	43367.2	48584.6	65822.8	68046	91987	45990.7	42268.4	51644.5	0	11.5362	0	0	26.2631	328.024	63.3971	0	92.7716	0	23.9079	0	0	0	0	0	165.303	0	69217.3	62898.3	80424.3	64072.8	45795.5
0.75_217.0727m/z		217.073	335.065	1	0.754233	0.377367	7.38808e-09	1.79233e-08	Infinity	Whole root_lowland	MeOH_upland	100 - 9.03	1550.42	2.23	4241.56	118.611	291.101	124.801	248.649	244.922	105.221	80.2434	70.034	93.2057	82.2712	66.7528	0	0	0	0	0	3.09679	25.0889	24.2692	24.0528	212.329	80.2521	116.475	0	0	0	0	15.9157	0	4080.3	110.902	260.791	137.847	262.572
0.75_229.1591m/z		229.159	694.366	1	0.754233	0.21335	1.56368e-06	2.39625e-06	Infinity	Water_upland	Hexane_upland	100 - 8.67	1182.18	1.88	514.751	839.192	759.393	649.303	811.783	669.248	819.126	1212.52	838.043	1157.86	1187.25	1201.44	1.6714	17.2337	0	0	21.0787	48.9668	30.7956	0	19.0576	15.1413	14.3971	0	0	0	0	0	13.4951	0	495.181	784.649	680.322	717.177	857.239
0.92_185.0118m/z		185.012	63.8209	1	0.91825	0.227767	6.90898e-11	2.81906e-10	Infinity	Whole root_lowland	MeOH_upland	100 - 5.53 - 0.0807	1312.88	3.17	1324.75	1347.29	1266.6	892.562	1240.96	818.983	426.409	759.437	552.133	527.842	520.372	418.638	0	0	0	0	19.2812	32.4928	0	0	0	0	3.52775	0	0	0	0	0	8.09479	0	1274.38	1259.72	1134.72	985.865	1310.45
1.25_196.1255n	196.126	229.159	693.953	1	1.24628	1.08432	0	0	Infinity	Whole root_lowland	MeOH_lowland	100 - 8.48	2141.82	8.13	1788.59	2315.49	2321.36	1079.28	1556.71	1289.02	1503.61	2729.25	2102.04	1905.63	2237.29	2032.3	0	0.286028	0	0	0	0	0	0	0	0	0	0	0	0	0	0	0	0	1720.59	2165	2079.65	1192.1	1643.87
1.75_214.0938m/z		214.094	438.229	1	1.75265	3.61642	1.36513e-06	2.11133e-06	1.77602	Whole root_lowland	Hexane_upland	100 - 8.65 - 1.84	14335.4	0.36	17084.5	12990.5	12931.3	15562.8	10928.2	11038.4	14708.9	13449.7	14096	11405.8	10998.1	11599	14401.7	11164.3	13797.9	11217.6	11169.3	10726.5	11014.3	10845.7	10586.7	9915.12	9274.51	9223.63	8044.05	8069	8101.93	8584.17	8555.17	8307.66	16435	12146.2	11584.8	17189.7	11540.1
2.30_268.1094m/z		268.109	408.115	1	2.30197	0.877367	2.874e-07	4.97805e-07	Infinity	Whole root_lowland	MeOH_lowland	100 - 8.87 - 0.429	4628.42	7.23	6113.28	4172.07	3599.91	3626.79	3418.88	2719.44	2325.35	4074.9	3380.24	3628.44	3667.25	4123.16	0	2930.76	0	0	0	0	149.758	241.3	137.045	467.362	168.037	157.302	0	0	0	0	7.348	0	5880.85	3900.9	3225.07	4005.91	3610.32
2.39_194.1214m/z		194.121	625.329	1	2.38793	1.39832	1.07943e-07	2.01764e-07	1.45069	MeOH_upland	Hexane_upland	100 - 22.2	1277.58	0.78	1194.62	1061.13	1121.94	1105.16	1001.48	1030.28	1254.5	1205.29	1239.37	1041.31	1049.05	1069.81	1381.84	1131.71	1319.19	1117.9	1095.86	1080.91	1085.99	1136.63	1074.25	1065.61	967.546	1009.11	867.321	905.685	869.006	933.227	929.627	919.257	1149.2	992.16	1005.12	1220.69	1057.55
2.52_416.1840m/z		416.184	442.202	1	2.52332	0.6132	7.01767e-07	1.13066e-06	Infinity	Whole root_upland	EtOAc_upland	100 - 11.2 - 1.17	4074.15	41.75	0	65.6224	270.8	0	38.6005	152.81	5974.29	2694.25	3553.91	2774.65	1205.71	3494.36	13.811	200.781	23.9227	0	0	9.43405	0	0	0	0	0	0	0	0	0	0	0	0	0	61.3573	242.604	0	40.7619
2.77_434.1513n	434.151	452.185	409.371	1	2.76545	0.385433	1.10561e-07	2.06083e-07	Infinity	Water_upland	MeOH_lowland	100 - 15.6 - 2.12 - 0.108	10413.5	13.8	2211.04	1709.55	2342.76	1264.9	3357.37	1515.3	4658.96	12254.9	7978.65	8756.22	11169.1	11315.1	0	7456.9	0	0	0	0	25.4165	14.0557	26.692	0	0	0	0	0	0	0	0	0	2126.98	1598.44	2098.82	1397.13	3545.36
2.77_480.2165m/z		480.217	450.912	1	2.76545	0.399767	2.63234e-05	3.47887e-05	Infinity	Water_upland	Hexane_upland	100 - 15.1 - 2.73 - 0.0324	3797.27	8.73	496.026	753.336	953.109	567.737	1736.02	1077.37	2133.23	3247.43	2950.57	3434.89	3871.3	4085.63	0	7226.51	2.13924	0	0	7.08382	202.816	96.9076	156.742	0	27.984	2.31129	0	0	0	0	31.7488	0	477.168	704.373	853.867	627.085	1833.22
2.84_378.1830m/z		378.183	483.796	1	2.83712	0.442767	5.61318e-12	3.26622e-11	Infinity	Water_upland	Hexane_upland	100 - 12.9 - 0.504	1355.47	22.69	565.109	519.995	784.257	383.039	644.359	619.526	1358.66	1219.59	541.207	2244.92	1180.56	640.911	334.246	2301.03	82.0694	192.781	252.951	103.781	138.828	65.1221	17.9098	5.9026	7.80409	15.5081	0	0	0	0	0	0	543.624	486.198	702.597	423.08	680.44
2.87_219.1144n	219.114	220.122	555.857	1	2.86575	0.2708	4.55191e-15	8.54016e-14	Infinity	Whole root_lowland	MeOH_upland	100 - 6.98	4474.02	12.38	4512.26	3855.57	5054.22	3546.91	4380.69	3571.82	2443.18	4889.08	3930.63	3053.95	4275.49	3985.05	0	0	0	0	0	2.28868	77.4398	107.063	80.4017	292.944	115.221	127.579	0	0	0	0	11.0072	0	4340.71	3604.98	4527.95	3917.68	4625.99
3.17_187.0672n	187.067	188.075	396.234	1	3.1652	0.207033	1.26045e-09	3.71837e-09	Infinity	Whole root_lowland	EtOAc_upland	100 - 8.87 - 0.321	5490.72	7.94	4126.71	8849.49	3495.95	2905.23	2723.3	2317.69	1813.01	4064.78	2331.62	3844.44	3536.84	3280.56	21.379	2616.25	1.45546	0	3.14466	23.4641	0	0	0	0	0	0	0	0	0	0	0	0	3969.81	8274.32	3131.94	3208.93	2875.79
3.36_217.1143n	217.114	235.149	632.81	1	3.35793	0.377517	1.52733e-12	1.09504e-11	Infinity	Water_upland	Hexane_upland	100 - 12.4 - 0.768 - 0.0044	13258	12.13	12955.5	2752.19	7909.55	6257.82	4966.02	5311.4	5582.82	20686.4	13263.8	9582.3	16605.4	13586.5	6042	22090.9	6370.8	545.375	2084.17	2441.1	112.404	43.8545	108.47	56.7504	16.7053	3.37911	0	0	0	0	10.4098	0	12462.9	2573.31	7085.98	6911.97	5244.09
3.42_292.1584n	292.158	293.166	567.916	1	3.41523	0.434817	6.6153e-11	2.71302e-10	Infinity	MeOH_upland	Hexane_upland	100 - 13.6 - 1.15 - 0.00935	20363.5	6	9509.35	4484.08	5656.06	4377.39	5355.26	4129.6	8208.27	14561.2	12074.8	10309.5	11492.9	11423.2	20998.3	16024.5	24067.9	4978.36	6783.96	4993.68	1696.1	506.218	1149.85	543.915	176.701	46.9677	0	0	0	0	68.6134	0	9147.81	4192.64	5067.13	4834.98	5655.12
3.46_163.0425m/z		163.042	260.497	1	3.46465	0.3281	5.589e-10	1.8024e-09	Infinity	Whole root_lowland	Hexane_upland	100 - 7.19	1801.41	12.37	1146.71	1537.95	2719.57	174.831	1117.74	1313.89	664.697	1334.85	999.456	754.706	865.755	968.085	0	9.2085	0	0	3.45578	34.959	13.6734	0	2.11276	0	0.669234	0	0	0	0	0	0	0	1103.11	1437.99	2436.4	193.106	1180.33
3.46_355.1093m/z		355.109	307.791	1	3.46465	0.3281	2.28117e-10	8.09091e-10	Infinity	Whole root_lowland	Hexane_upland	100 - 12.4 - 1.66	3671.03	11.12	2492.51	3126.65	5393.92	338.257	1608.07	2840.54	2264.72	4434.03	3299.31	2457.52	2987.19	3013.41	8.87175	25.695	0	6.82308	5.0639	75.3163	48.2015	5.14148	27.1225	0	2.1476	1.87524	0	0	0	0	3.62458	0	2397.75	2923.43	4832.29	373.616	1698.12
3.46_400.1676m/z		400.168	418.796	1	3.46465	0.25	7.73039e-10	2.39672e-09	Infinity	Whole root_lowland	Hexane_upland	100 - 15.2 - 1.58	1129.08	13.12	451.338	1200.8	1735.11	99.5826	495.508	1339.02	870.31	1129.72	979.216	816.501	1071.28	892.891	9.62059	7.67305	1.86013	11.4091	10.1346	99.3425	72.6317	12.6112	49.3371	0	2.00352	5.72125	0	0	0	0	4.974	0	434.178	1122.75	1554.44	109.992	523.254
3.49_238.0888n	238.089	494.233	470.826	1	3.49332	0.35675	7.42052e-06	1.04355e-05	Infinity	Water_upland	Hexane_upland	100 - 17.3 - 2.75 - 0.113	6681.68	16.93	2737.85	3049.55	5677.2	3634.62	6119.08	5051.16	5089.55	5291.73	6867.46	6658.48	5484.57	7901.97	0	5082.78	0	0	0	8.31265	229.401	167.137	229.01	80.9929	141.697	117.774	0	0	0	0	81.3407	0	2633.76	2851.34	5086.07	4014.56	6461.71
3.51_466.2010m/z		466.201	431.11	1	3.50763	0.293	1.16991e-06	1.82202e-06	Infinity	Water_upland	Hexane_upland	100 - 18 - 2.72 - 0.191	15870.5	9.73	9142.56	6245.92	13610.7	6988.76	12681.2	8871.45	9052.83	15861.3	17845.7	14306.8	12399	20905.8	0	10977.8	0	0	0	3.72017	89.7678	76.1163	91.2528	38.7286	38.4483	49.3137	0	0	0	0	22.7471	0	8794.97	5839.97	12193.5	7719.32	13391.3
3.52_227.1800m/z		227.18	792.465	1	3.52197	0.199117	2.22045e-16	6.36792e-15	153.844	MeOH_upland	Whole root_lowland	100 - 9.68 - 0.576	6724.89	4.68	38.2123	41.573	51.3518	69.2984	78.6227	89.5944	47.4616	43.3586	46.4678	49.6997	51.7473	60.3884	9212.27	4782.97	6179.41	11206.2	2491.93	4235.94	57.2343	53.2674	50.7609	53.2843	41.9435	45.736	48.3259	44.2557	38.9411	51.3234	54.2585	49.4663	36.7595	38.871	46.0048	76.5424	83.0251
3.61_265.1596m/z		265.16	601.898	1	3.60793	0.221383	4.67963e-10	1.54259e-09	Infinity	Whole root_upland	EtOAc_upland	100 - 11.5 - 0.745	1701.07	61.43	616.832	130.991	603.295	61.2809	116.975	259.16	452.863	3570.99	1079.35	824	2506.8	1054.33	356.917	2989.57	322.938	0	27.521	81.6444	0	0	0	0	0	0	0	0	0	0	0	0	593.38	122.478	540.477	67.6868	123.525
3.61_462.1826n	462.183	480.217	451.667	1	3.60793	0.270767	3.95538e-07	6.68949e-07	Infinity	Whole root_lowland	MeOH_lowland	100 - 19.4 - 2.9 - 0.143	14480.7	13.4	11916.7	17794.5	13731	9115.49	11309	8961.88	7168.1	20273.7	11834.4	11295	15120.9	13519.2	0	13290.7	0	0	0	0	97.6637	211.263	100.375	161.687	92.8895	118.53	0	0	0	0	6.53249	0	11463.7	16637.9	12301.3	10068.4	11942.2
3.61_508.2486m/z		508.249	489.216	1	3.60793	0.250017	1.57609e-07	2.85431e-07	Infinity	Whole root_lowland	Hexane_upland	100 - 18.5 - 2.87 - 0.12	5894.31	13.24	3371.65	8081.13	6230.16	3848.74	5079	4926.85	3802.73	6742.24	5268.35	4332.46	5656.38	5011.1	7.68818	6590.82	5.01909	0	0	2.45965	204.531	307.894	193.092	245.736	168.77	190.91	0	0	0	0	54.1143	0	3243.46	7555.9	5581.45	4251.06	5363.4
3.64_631.1593m/z		631.159	252.381	1	3.64302	0.164033	2.36033e-13	2.30018e-12	Infinity	Whole root_lowland	Whole root_upland	100 - 18.2	1071.73	22.24	891.934	1342.15	981.093	596.682	1265.41	753.745	0	0	0	0	0	0	0	0	0	0	11.1414	18.5095	0	0	0	0	0	0	0	0	0	0	0	0	858.023	1254.92	878.937	659.056	1336.27
3.66_316.2179m/z		316.218	689.003	1	3.65733	0.414067	0.0305195	0.0324168	Infinity	Hexane_lowland	Water_upland	100 - 11.9 - 0.324	1459.81	13.3	0	5.75156	0.975053	0.383695	0.262838	0.00866385	5.45602	5.83612	4.48085	0	0	0	0	0	0	0	0	0	100.269	5.7666	128.329	401.146	67.1225	0	220.346	0	147.284	2212.64	2166.79	0	0	5.37773	0.873526	0.423805	0.277556
3.66_323.1775m/z		323.177	549.142	1	3.65733	0.264367	9.67639e-11	3.78293e-10	Infinity	Whole root_lowland	Hexane_upland	100 - 13 - 0.861	4287.02	20.31	1742.63	9311.81	1806.62	154.901	1465.68	897.289	1132.73	2893.05	2331.25	1312.45	1937.37	1890.35	3108.86	2657.08	6166.97	347.591	1431.86	995.738	109.535	28.0179	94.8138	0	14.438	0	0	0	0	0	6.1055	0	1676.38	8706.59	1618.51	171.093	1547.75
3.67_556.2497m/z		556.25	448.899	1	3.67168	0.3775	1.56704e-07	2.83921e-07	Infinity	Whole root_lowland	MeOH_lowland	100 - 20.5 - 3.52	3241.37	15.06	2934.14	4026.16	2763.82	2175.62	2520.29	1862	1247.77	1739.83	1951.32	2504.78	1310.1	2418.61	0	1200.48	0	0	0	0	5.9953	0	4.18803	32.8757	0	5.39332	0	0	0	0	0	0	2822.59	3764.48	2476.04	2403.04	2661.41
3.74_102.0503n	102.05	144.084	584.013	1	3.74333	0.207033	0	0	Infinity	Whole root_lowland	EtOAc_upland	100 - 8.04	1027.33	16.68	907.518	1223.57	950.894	359.811	518.108	488.326	146.22	514.612	364.357	238.93	388.899	385.937	179.02	526.848	215.632	118.459	417.314	710.829	0	0	0	0	0	0	0	0	0	0	0	0	873.015	1144.04	851.883	397.424	547.119
3.74_166.0665n	166.066	374.188	502.141	1	3.74333	0.21345	1.45719e-10	5.40224e-10	Infinity	Water_lowland	Hexane_upland	100 - 11 - 1.15	2009.48	13.22	1477.75	1493.19	2175.7	1348.11	2964.12	1716.23	249.965	223.882	437.683	443.993	203.448	514.124	5.4412	175.019	2.03369	52.741	21.1627	26.9997	3.11526	3.19209	3.93229	199.889	158.788	145.361	0	0	0	0	2.70934	0	1421.57	1396.14	1949.16	1489.03	3130.09
3.79_277.1714m/z		277.171	618.348	1	3.79273	0.235717	4.10244e-10	1.37032e-09	Infinity	MeOH_lowland	Hexane_upland	100 - 12.5 - 2.55	5078.05	11.86	8343.31	1164.29	3939.76	2960.78	2092.29	2444.04	874.998	1686.53	1492.17	868.694	1100.04	1028.79	4627.28	2001.3	3780.27	2943.25	6340.16	5950.73	194.392	80.3231	138.172	1308.48	124.6	55.8576	0	0	0	0	24.9579	0	8026.11	1088.62	3529.53	3270.28	2209.45
3.81_478.1791n	478.179	496.212	426.801	1	3.80707	0.235717	1.73673e-08	3.86743e-08	Infinity	Whole root_lowland	MeOH_lowland	100 - 15.6 - 2.78	3130.07	16.69	2604.99	3135.17	3650.05	1860.5	4334.03	2350.48	94.6059	223.431	910.131	230.014	156.517	1137.57	0	108.071	0	0	0	0	0	0	0	35.1228	20.459	0	0	0	0	0	1.74297	0	2505.95	2931.4	3269.99	2054.99	4576.72
3.81_524.2435m/z		524.243	464.403	1	3.80707	0.264383	1.72187e-07	3.10014e-07	Infinity	Water_lowland	MeOH_lowland	100 - 17.3 - 5.81	2443.92	20.82	1833.6	2339.01	2800.99	1745.98	3278.37	2307.43	200.095	296.963	1172.53	328.991	254.917	1165.72	0	232.824	0	0	0	0	0	0	0	18.6665	27.9738	0	0	0	0	0	14.1995	0	1763.89	2186.98	2509.34	1928.49	3461.94
3.86_492.1940n	492.194	510.228	447.199	1	3.8644	0.19275	3.00106e-07	5.18694e-07	Infinity	Whole root_lowland	MeOH_lowland	100 - 18.2 - 3.49 - 0.157	11063	4.47	10634.1	11603.2	10951.7	7634.73	9892.12	7061.19	2444.49	6850.5	3853.64	4396.23	5118.2	4732.07	0	4508.95	0	0	0	0	34.8851	68.9985	29.7605	162.351	103.026	110.473	0	0	0	0	12.5842	0	10229.8	10849	9811.37	8432.81	10446
3.86_538.2597m/z		538.26	482.505	1	3.8644	0.19275	2.60533e-06	3.8642e-06	Infinity	Whole root_lowland	Hexane_upland	100 - 21.2 - 3.72 - 0.351	9165.74	10.43	6391.77	11011.8	10093.7	6997.26	8903.64	8332.63	4174.78	7545.18	5150.23	5378.32	6385.04	5334.43	6.48818	7592.78	0	0	1.99313	10.9888	106.321	170.599	95.4506	409.695	263.681	300.503	0	0	0	0	64.5996	0	6148.76	10296.1	9042.68	7728.71	9402.2
3.88_702.3093m/z		702.309	440.349	1	3.87872	0.221417	6.97632e-08	1.35379e-07	Infinity	Water_upland	MeOH_lowland	100 - 25.8 - 9.12	1276.54	4.51	294.721	536.012	232.644	260.166	178.555	141.712	536.022	1527.54	796.145	1319.12	1299.47	1211.03	0	936.585	0	0	0	0	0	0	0	0	0	0	0	0	0	0	0	0	283.516	501.174	208.421	287.362	188.554
3.91_420.1953m/z		420.195	464.895	1	3.90738	0.2357	7.31459e-12	4.08457e-11	Infinity	Whole root_lowland	Hexane_upland	100 - 13.8 - 2.35	1641.38	23.65	1704.5	663.729	2555.9	1271.98	1016.92	1632.29	157.112	222.066	486.413	203.352	172.476	365.829	21.6675	142.469	4.34194	0	0	1.32786	0	5.02133	0	2.86052	2.5477	4.84844	0	0	0	0	0	0	1639.7	620.59	2289.77	1404.95	1073.86
3.91_862.3490m/z		862.349	404.696	1	3.90738	0.2135	1.80073e-08	3.99004e-08	Infinity	Water_upland	MeOH_lowland	100 - 32 - 5.93	1097	28.15	348.591	732.042	751.847	296.455	517.992	501.89	668.821	1098.86	580.539	1569.66	862.727	858.601	0	652.773	0	0	0	0	0	0	0	0	0	0	0	0	0	0	0	0	335.337	684.463	673.562	327.444	546.997
3.94_584.2808m/z		584.281	480.569	1	3.93607	0.313783	6.86466e-08	1.3347e-07	Infinity	Water_lowland	Hexane_upland	100 - 20.9 - 12.2	1705.01	0.88	1405.01	1799.41	1876.87	1700.28	1692.94	1721.8	889.403	811.65	1140.5	1123.56	806.309	1316.62	2.48899	932.234	6.26499	40.4002	7.31632	20.4239	63.7597	44.3937	53.6596	209.076	80.065	81.2603	0	0	0	0	8.21032	0	1351.59	1682.46	1681.45	1878.02	1787.73
3.95_359.1655m/z		359.165	460.714	1	3.9504	0.221367	1.34337e-14	2.08248e-13	Infinity	MeOH_upland	MeOH_lowland	100 - 17.3 - 20	5573.45	12.37	894.753	1127.11	1108.56	464.82	531.628	369.153	1094.65	2539.27	812.776	346.039	224.834	326.923	11055.3	2405.89	3259.2	0	0	0	58.2347	15.5014	45.9886	10.3564	0	4.15171	0	0	0	0	0	0	860.735	1053.85	993.129	513.41	561.396
3.95_556.2259n	556.226	521.212	406.807	1	3.9504	0.207033	1.26261e-08	2.91176e-08	Infinity	Whole root_lowland	MeOH_lowland	100 - 26 - 5 - 0.107	2523.16	13.83	3054.86	1805.96	2708.67	2265.26	2142.67	1725.99	674.794	1074.41	1327.24	1255.67	756.209	1575.13	0	706.518	0	0	0	0	0	0	0	30.6037	6.31803	2.45457	0	0	0	0	0	0	2938.72	1688.58	2426.63	2502.05	2262.65
3.95_555.2424n	555.242	556.25	448.77	1	3.9504	0.30735	5.32083e-09	1.32855e-08	Infinity	Whole root_lowland	Hexane_upland	100 - 23.2 - 47.6 - 10.9	20556.1	6.14	21149.5	18798.6	21720.1	14322.4	16834.2	13666.6	6741.04	9662.06	10928.1	10915.2	7044.76	12361.4	9.91091	7209.39	16.9349	34.8652	13.9365	24.9193	120.399	106.473	114.28	471.844	217.713	237.907	0	0	0	0	14.8679	0	20345.4	17576.7	19458.5	15819.6	17776.8
4.01_466.2010m/z		466.201	431.147	1	4.01412	0.250033	7.13726e-07	1.14854e-06	Infinity	Water_upland	MeOH_lowland	100 - 19.3 - 3.2	24588.4	23.69	1032.95	8153.47	13304.2	758.137	13298.4	9387.43	18545.1	25055.2	15927.8	33004.6	20506.5	20254.1	23.8295	17165.1	0	0	0	0	241.934	150.796	94.1423	39.3091	90.0224	62.8159	0	0	0	0	21.9638	0	993.678	7623.54	11918.9	837.388	14043.1
4.01_494.2328m/z		494.233	471.002	1	4.01412	0.1927	2.5304e-05	3.34746e-05	Infinity	Water_upland	MeOH_lowland	100 - 17.3 - 3.06 - 0.0783	3886.16	21.15	195.487	2365.06	2876.86	242.523	3376.33	2988.37	4185.78	3200.98	2725.99	4826.87	3525.66	3305.95	0	2949.04	0	0	0	0	151.023	76.727	50.522	0	41.3657	37.5558	0	0	0	0	38.9971	0	188.055	2211.34	2577.31	267.875	3565.38
4.06_275.1555m/z		275.155	565.005	1	4.05708	0.2134	1.42266e-08	3.24728e-08	Infinity	MeOH_upland	Hexane_upland	100 - 13.1 - 1.09	3387.35	3.75	1411.45	48.8693	539.753	503.902	140.309	304.552	1191.4	2774.49	2343.18	1079.76	1781.29	1570.12	3816.67	2922.72	3422.65	183.346	304.364	600.499	314.559	303.285	326.893	275.9	0	9.38898	0	0	0	0	0	0	1357.79	45.693	483.552	556.577	148.166
4.06_335.1780m/z		335.178	531.176	1	4.05708	0.391767	1.38492e-09	4.02933e-09	20813.4	MeOH_upland	Hexane_upland	100 - 18.3 - 1.76 - 0.0819	90404.9	3.81	42077.7	1896.45	17359.3	15920.1	4997.54	10532.3	37377.2	73962.3	66963.6	32050.1	47773.8	45173.4	100469	78469	92276.4	7271.12	11204.4	20390.6	12129.9	11781.4	12702.4	11112.8	431.141	661.135	0	11.9469	1.08386	0	46.4918	0	40477.9	1773.19	15551.8	17584.3	5277.38
4.07_361.1713m/z		361.171	474.156	1	4.07142	0.163933	3.31587e-09	8.7472e-09	Infinity	Water_lowland	MeOH_lowland	100 - 18.4 - 1.87	1114.85	12.57	923.418	1058.29	1189.04	932.208	1287.8	1124.56	240.066	284.587	430.182	641.427	309.099	686.215	0	223.261	0	0	0	0	0	0	0	9.6169	1.38748	4.80941	0	0	0	0	0	0	888.31	989.504	1065.23	1029.66	1359.91
4.09_329.1546m/z		329.155	469.716	1	4.08575	0.23555	1.11022e-16	3.53773e-15	Infinity	MeOH_upland	MeOH_lowland	100 - 15.7	1564.52	17.71	65.7052	130.892	87.0246	52.9957	88.2514	48.7712	103.992	328.292	191.251	99.5845	73.6471	103.887	1453.44	568.54	2671.57	0	0	0	10.9781	11.9104	4.87674	5.341	3.62442	3.89344	0	0	0	0	0	0	63.2071	122.385	77.9632	58.5355	93.193
4.14_434.2103m/z		434.21	484.388	1	4.13517	0.16395	2.72343e-09	7.32388e-09	Infinity	Water_upland	MeOH_lowland	100 - 18	6514.3	17.91	4775.68	1484.28	3628.87	3504.68	2785.64	2485.39	5191.08	7575.88	4975.65	7939.79	5797.63	5805.49	10.8691	5414.69	5.1867	0	0	0	145.153	172.423	74.094	122.262	39.3161	50.438	0	0	0	0	2.93565	0	4594.11	1387.81	3251.01	3871.04	2941.62
4.15_607.2585n	607.259	646.247	381.607	1	4.14947	0.221217	3.43606e-05	4.49228e-05	Infinity	Water_upland	MeOH_lowland	100 - 22.6 - 3.43	1556.56	7.14	106.393	0	12.8173	86.469	0	11.9127	716.531	1906.59	955.334	1544.7	1673.19	1451.78	0	1166.66	0	0	0	0	0	0	0	0	0	0	0	0	0	0	0	0	102.348	0	11.4827	95.508	0
4.15_700.2947m/z		700.295	420.761	1	4.14947	0.221183	9.11159e-09	2.16853e-08	Infinity	Whole root_upland	Hexane_upland	100 - 37.8 - 9.48 - 1.38 - 0.258	118987	8.48	103857	125227	123074	78240.3	85455.3	92730.1	112519	140330	104112	140595	107743	103402	1435.9	118339	592.967	249.122	453.811	1526.2	1943.68	316.568	780.215	214.324	404.538	189.522	0	0	0	0	404.484	0	99908.3	117088	110259	86419.1	90240.4
4.16_358.1479n	358.148	341.145	423.837	1	4.16377	0.606533	7.09877e-13	5.68893e-12	Infinity	Whole root_lowland	Hexane_upland	100 - 17 - 5.54 - 0.0945	4255.55	7	3779.12	4663.13	4324.39	2749.18	3262.93	2892.05	3436.64	5210.59	3655.57	5112.55	3497.72	3745.03	893.091	3644.55	307.119	2.48637	0	38.6931	716.637	703.607	628.112	625.067	499.785	591.401	0	0	0	0	0	0	3635.44	4360.05	3874.11	3036.56	3445.63
4.16_521.2123m/z		521.212	407.369	1	4.16377	0.19255	3.77515e-08	7.79292e-08	Infinity	Water_upland	EtOAc_lowland	100 - 21.9 - 5.17	2432.12	9.05	1801.28	2437.27	2480.88	1392.58	1515.26	1668.18	1969.57	2914.27	1946.42	3076.14	2115.51	2104.7	2.76574	1905.3	0	0	0	5.98987	7.99895	0	0	0	0	0	0	0	0	0	0	0	1732.8	2278.86	2222.56	1538.15	1600.11
4.16_728.3252m/z		728.325	446.503	1	4.16377	0.206883	3.56161e-07	6.08763e-07	Infinity	Whole root_upland	Hexane_upland	100 - 28.9	5302.67	10.6	2290.89	5246.22	4940.36	2914.58	3389.41	4765.88	5878.07	5416.64	4613.3	4510.42	5038.22	4076.53	634.896	6601.32	357	242.217	353.935	887.406	721.264	112.194	343.258	57.4777	159.914	68.2434	0	0	0	0	420.006	0	2203.79	4905.24	4425.95	3219.25	3579.2
4.22_349.1939m/z		349.194	555.411	1	4.22103	0.19895	1.54841e-09	4.44698e-09	Infinity	MeOH_upland	Hexane_upland	100 - 15.6	2499.94	8.87	342.819	44.9877	185.084	149.187	97.2484	122.732	528.143	1349.18	980.575	487.074	859.128	653.799	3172.11	1555.6	2772.11	75.1149	62.5766	152.424	146.198	165.847	140.286	104.985	0	2.35707	0	0	0	0	0	0	329.785	42.0638	165.812	164.782	102.694
4.25_482.2686m/z		482.269	556.85	1	4.24967	0.3279	2.67437e-09	7.19679e-09	Infinity	Whole root_lowland	EtOAc_upland	100 - 20.8 - 3.85 - 0.399 - 0.184	20584.8	29.46	13773.6	22581.7	25399.2	10191.5	31216.4	17486.2	104.838	79.4366	363.344	194.537	77.0914	424.449	0	62.3891	5.17716	14.4648	13.2393	24.0512	0	0	0	114.138	227.615	162.469	0	0	0	0	74.6195	0	13249.9	21114	22754.5	11256.9	32964.4
4.26_365.1890m/z		365.189	517.624	1	4.26397	0.19255	7.84817e-13	6.22735e-12	Infinity	MeOH_upland	Hexane_upland	100 - 17.7 - 1.75 - 0.0857	33655.2	13.39	24298.7	2766.27	12756.6	3285.76	2329.79	6928.3	11143.6	33468.1	32341.4	10268.7	20930.1	21197.4	28788.2	34497	37680.5	744.47	3193.27	7792.41	2318.28	2780.36	3758.29	987.16	85.9627	200.659	0	0	0	0	6.7061	0	23374.9	2586.47	11428.3	3629.23	2460.25
4.28_707.3075n	707.307	730.307	420.136	1	4.2783	0.31355	4.04782e-08	8.29184e-08	Infinity	Water_upland	EtOAc_lowland	100 - 28.5 - 5.61	5039.11	16.17	3285.26	6195.16	4570.02	2604.33	3604.33	3297.02	3163.59	5516	4020.4	6051.33	4249.97	4816.03	21.8933	3789.53	11.0177	3.67057	0	48.257	35.1322	0	8.71694	0	0	0	0	0	0	0	13.9576	0	3160.35	5792.51	4094.17	2876.57	3806.15
4.33_558.2647m/z		558.265	474.227	1	4.3277	0.270517	5.16046e-07	8.54403e-07	Infinity	Water_upland	Hexane_upland	100 - 22.9 - 3.63 - 0.431	9258.16	13.41	4076.91	6697.23	8596.66	2460.04	6590.27	7160.68	5732.96	11262.1	7066.81	10691.4	8568.64	8514.41	15.9245	10144.6	0	29.7439	2.31044	12.7474	215.028	338.943	163.605	189.84	122.532	168.083	0	0	0	0	2.35307	0	3921.91	6261.95	7701.54	2717.2	6959.29
4.33_522.2200n	522.22	586.294	502.083	1	4.3277	0.385017	1.83984e-09	5.17295e-09	Infinity	Water_upland	Hexane_upland	100 - 24.6 - 12.6 - 2.33	12771.3	8.56	5582.73	8309.89	11341.1	5062.78	8127.16	10819.8	9944.75	14184.9	10636.8	13344.9	13458.2	11511	177.373	14346.1	143.765	47.9078	61.23	169.743	1209.63	1783.85	997.183	496.849	324.378	339.789	0	0	0	0	37.2937	0	5370.48	7769.79	10160.2	5592.01	8582.23
4.34_424.2028n	424.203	442.237	535.08	1	4.34202	0.313483	1.22726e-08	2.8384e-08	Infinity	Water_lowland	MeOH_lowland	100 - 17.4 - 2.96 - 0.237	13733.7	0.79	13257.5	13232.1	13425.7	9358.34	22512.9	9329.83	175.966	399.771	696.028	370.608	308.301	888.398	0	283.598	0	0	0	0	0.24129	0	1.03964	180.285	179.095	96.401	0	0	0	0	44.0077	0	12753.5	12372.1	12027.8	10336.6	23773.5
4.34_470.2684m/z		470.268	570.736	1	4.34202	0.307033	7.50042e-08	1.44849e-07	Infinity	Water_lowland	EtOAc_upland	100 - 18.2 - 8.79 - 0.823	6931.74	18.89	5024.42	7342.15	6743.3	5364.53	9349.72	6080.96	127.799	627.738	590.164	210.508	201.149	598.401	0	160.693	0	0	2.10116	1.61551	0	0	0	207.562	210.055	115.111	0	0	0	0	101.938	0	4833.39	6864.95	6041.16	5925.31	9873.26
4.38_288.1442n	288.144	311.133	428.889	1	4.38497	0.284817	1.17419e-06	1.82799e-06	Infinity	Whole root_upland	Hexane_upland	100 - 16.4	1147.99	13.48	396.775	355.737	229.873	147.611	319.53	143.53	1004.29	1311.72	1127.96	1115.72	835.793	1035.63	0	1457.32	0	0	0	1.89011	283.631	335.761	238.224	157.023	89.0408	81.7105	0	0	0	0	0	0	381.69	332.616	205.938	163.042	337.421
4.38_374.1434n	374.143	375.151	402.919	1	4.38497	0.342067	5.08113e-09	1.27505e-08	Infinity	Whole root_upland	Hexane_upland	100 - 19	28955.4	10.98	8376.89	6685.83	3245.85	3679.78	6638.78	2421.13	26187.4	32428.3	28250.3	27304.8	21507.8	26202.2	326.384	39169.8	90.4832	82.0565	35.0314	305.09	5738.44	7508.79	4463.4	1942.54	882.013	178.692	0	0	0	0	15.463	0	8058.4	6251.28	2907.88	4064.44	7010.52
4.38_536.1998n	536.2	537.208	386.71	1	4.38497	0.36285	8.96467e-08	1.70664e-07	Infinity	Whole root_upland	Hexane_upland	100 - 21.7 - 75.2	9474.83	9.32	6337.53	5579.59	2012.25	1161.37	2300.03	956.283	8569.19	10333.7	9521.6	5191.26	4041.49	5161.48	44.1218	9542	13.3766	22.4315	7.08639	128.394	1722.58	2437.17	1355.73	1628.68	826.14	170.631	0	0	0	0	11.6645	0	6096.58	5216.94	1802.73	1282.77	2428.82
4.38_582.2656m/z		582.266	456.101	1	4.38497	0.362817	4.255e-08	8.67199e-08	Infinity	Whole root_upland	Hexane_upland	100 - 25.1	2066.68	2.67	324.524	391.382	113.148	232.526	372.417	94.2722	2296.8	1936.44	1966.81	1784.85	1809.17	1717.74	182.451	2841.64	47.7709	7.53107	4.64425	42.1515	1878.32	1838.53	1534.09	439.666	218.021	10.8951	0	0	0	0	9.43294	0	312.186	365.944	101.367	256.833	393.271
4.46_570.2973m/z		570.297	521.308	1	4.45653	0.192467	1.42805e-08	3.25773e-08	Infinity	Whole root_upland	Hexane_upland	100 - 22	1070.07	15.96	529.915	269.615	285.476	487.23	158.194	260.393	1288.41	981.513	940.285	1183.04	943.638	879.561	175.148	1062.54	129.66	46.5751	0	0	348.507	250.071	201.412	135.586	2.96979	27.6493	0	0	0	0	0	0	509.768	252.091	255.751	538.162	167.052
4.46_427.1869n	427.187	896.37	413.151	1	4.45653	0.19245	1.6403e-07	2.96124e-07	Infinity	Whole root_lowland	EtOAc_lowland	100 - 36.7 - 11.1 - 0.563	1673.49	20.38	996.339	2238.69	1785.45	740.318	1067.88	1434.21	567.928	816.217	841.438	1074.83	615.965	1032.91	3.08941	575.029	0	0	0	5.03308	41.3512	43.0504	0	0	0	0	0	0	0	0	0	0	958.459	2093.18	1599.55	817.706	1127.68
4.48_363.1873m/z		363.187	515.843	1	4.47725	0.163833	4.5923e-08	9.28404e-08	Infinity	Water_upland	MeOH_lowland	100 - 17.9	1636.18	8.56	652.405	84.3682	104.297	397.914	55.4455	71.079	1621.92	1717.59	1448.01	2330.44	1158.59	1419.5	12.1231	1409.76	6.32282	0	0	0	62.8547	68.1959	38.0214	21.2397	0	0	0	0	0	0	0	0	627.601	78.8847	93.4373	439.509	58.5502
4.48_376.1592n	376.159	377.167	442.072	1	4.47725	0.249717	3.17545e-09	8.40993e-09	Infinity	Whole root_upland	Hexane_upland	100 - 19.1 - 4.86 - 0.471 - 0.238 - 0.0221	30499.8	11.51	25677.1	21608	5771.26	13203.1	23940.8	5141.39	26449.4	32622.4	32427.7	29703.9	23172.7	30156.5	628.905	35771.6	687.61	39.1907	81.3297	160.875	4104.42	5554.51	3794.88	6173.98	3187.69	566.987	0	0	0	0	82.3054	0	24700.8	20203.6	5170.34	14583.2	25281.4
4.48_524.2319n	524.232	542.269	496.532	1	4.47725	0.17815	3.44239e-09	9.02166e-09	Infinity	Water_upland	Hexane_upland	100 - 25 - 0.0123	13056.8	5.65	6269.1	1415.87	1152.92	3634.56	755.403	1018.4	12511.5	13158	11749.2	17354.2	9790.26	12026	145.79	12236.1	111.687	31.2932	0	0	772.01	731.212	422.169	331.764	9.92456	21.7848	0	0	0	0	0	0	6030.76	1323.84	1032.87	4014.49	797.702
4.48_538.2149n	538.215	556.249	447.155	1	4.47725	0.77	1.79458e-08	3.9786e-08	Infinity	Whole root_upland	Hexane_upland	100 - 22.3 - 1.51	4627.3	14.82	4029.65	2423.55	2075.58	1680.2	2601.74	1736.81	3077.78	6163.82	4640.3	5231.51	3877.43	4613.25	9.6937	5436.86	13.8311	4.77443	3.96	82.7846	508.424	843.421	435.372	594.155	151.635	77.3687	0	0	0	0	0	0	3876.44	2266.03	1859.46	1855.84	2747.42
4.48_584.2805m/z		584.281	480.105	1	4.47725	0.434433	7.99297e-08	1.53329e-07	Infinity	Whole root_upland	Hexane_upland	100 - 26.3	5033.72	10.49	1831.11	2707.57	1168.63	1833.01	2792.36	1310.29	4337.64	6006.3	4757.21	4722.44	5341.59	4343.85	266.068	7511.92	93.0595	53.3389	73.1489	187.088	2881.47	3290.33	2343.26	2841.31	1736.3	278.63	0	0	0	0	97.5891	0	1761.49	2531.6	1046.95	2024.62	2948.72
4.49_178.0666n	178.067	211.101	476.379	1	4.49155	0.377167	4.07654e-06	5.91518e-06	Infinity	EtOAc_upland	MeOH_lowland	100 - 9.27 - 0.254	1378.4	9.99	329.79	435.398	399.759	212.187	356.981	283.203	377.514	912.628	759.397	321.936	271.732	327.397	0	481.041	0	0	0	0	764.798	1746.15	1624.25	313.822	32.2706	83.9871	0	20.7285	2.30712	4.16255	0	0	317.252	407.099	358.135	234.368	376.97
4.49_320.2406n	320.241	321.249	773.854	1	4.49155	0.2211	2.38532e-09	6.50616e-09	Infinity	Whole root_lowland	MeOH_lowland	100 - 11.6 - 0.426	1968.03	6.77	2206.95	1260.12	2437.03	1677.65	1902.18	2029.66	1145.68	1886.76	1981.84	1955.93	1407.78	2235.04	0	1409.39	27.5863	0	0	0	2.21241	1.93704	2.03527	1.75592	0	0	0	0	0	0	0	0	2123.04	1178.22	2183.28	1853.02	2008.69
4.49_500.3086n	500.309	501.316	630.056	1	4.49155	0.2211	1.16756e-09	3.48015e-09	277.009	Whole root_lowland	Hexane_upland	100 - 23 - 11.6 - 0.0417	8696.99	8.62	11770.1	4540.85	9779.99	6654.03	6832.12	7790.4	4666.92	9415.27	7747.79	7735.17	6023.85	8417.96	58.019	5884.75	161.307	52.0004	39.7625	63.181	72.6291	70.4375	84.3154	60.2859	43.2458	40.0615	30.7694	28.4375	34.9813	38.5584	43.2688	34.8464	11322.6	4245.72	8761.66	7349.6	7214.68
4.51_539.2408n	539.241	540.248	459.26	1	4.50585	0.342067	4.11362e-10	1.37292e-09	Infinity	Whole root_upland	Hexane_upland	100 - 22.7 - 1.43 - 0.116	10500.6	10.99	12264.2	12050.5	6785.46	7071.73	7626.3	6118.82	7727.94	9694.14	14079.8	10435	7127.98	13675.6	37.9386	10303.9	39.755	41.9758	10.8184	62.2975	941.668	1259.49	1203.65	1889.79	516.722	404.581	0	0	0	0	2.19551	0	11797.9	11267.3	6078.93	7810.97	8053.33
4.51_786.2963m/z		786.296	376.772	1	4.50585	0.27835	4.3022e-07	7.21827e-07	Infinity	Water_upland	EtOAc_lowland	100 - 32.7 - 6.46 - 0.804	8729.11	11.14	2883.88	7180.53	4425.26	2277.17	3347.18	2952.39	6606.51	8167.61	7017.46	11409.4	6310.91	8467.03	0	4260.9	0	0	1.83481	24.2708	20.7176	0	0	0	0	0	0	0	0	0	2.5434	0	2774.23	6713.84	3964.49	2515.21	3534.61
4.52_219.1057m/z		219.106	482.518	1	4.52018	0.192483	4.57803e-09	1.16868e-08	Infinity	Whole root_lowland	Hexane_upland	100 - 10.6 - 1.41	1435.52	8.18	1547.96	1767.42	991.169	901.458	766.659	858.626	945.047	1157.89	2088.44	1325.41	786.772	1915.77	6.05782	1087.53	4.5228	5.67069	0	3.11426	95.4117	129.54	155.822	219.06	47.5521	68.4243	0	0	0	0	0	0	1489.11	1652.55	887.964	995.691	809.588
4.52_567.2770n	567.277	600.275	458.887	1	4.52018	0.3564	3.81751e-09	9.86312e-09	Infinity	Whole root_lowland	Hexane_upland	100 - 25.5 - 29.1 - 2.1	1537.88	9.33	1124.01	1760.56	1729.08	1179.28	1237.91	1798.13	1100.82	1277.82	1592.35	1430.69	1282.77	1599.51	28.206	1429.33	45.6947	51.2327	10.8835	49.5151	269.273	288.157	323.223	483.812	154.482	247.886	0	0	0	0	15.3752	0	1081.28	1646.13	1549.04	1302.56	1307.22
4.53_600.2606n	600.261	618.294	476.13	1	4.53448	0.278367	9.93318e-07	1.56829e-06	Infinity	Whole root_lowland	Hexane_upland	100 - 24.8 - 1.73	1125.94	9.41	634.982	1155.3	1587.54	407.681	963.954	1262.32	420.393	575.695	400.047	511.913	423.807	464.19	0	528.323	0	0	0.192869	42.0267	590.572	742.904	494.482	414.427	378.784	457.113	0	0	0	0	0	0	610.84	1080.21	1422.23	450.297	1017.93
4.56_537.2107m/z		537.211	392.218	1	4.56312	0.192517	5.34639e-08	1.06502e-07	Infinity	Water_upland	Hexane_upland	7.16 - 2.16 - 100	8239.42	12.32	5788.67	4448.23	2033.37	4587.01	7867.77	2547.14	4103.64	5251.04	5118.25	8774.21	7068.74	8875.31	51.5597	9513.29	27.6546	37.4493	30.5738	191.49	905.281	1088.08	711.94	1194.86	569.467	244.758	0	0	0	0	26.0367	0	5568.59	4159.12	1821.64	5066.51	8308.32
4.61_448.2262m/z		448.226	504.621	1	4.60603	0.22115	9.34711e-09	2.21932e-08	Infinity	Water_upland	MeOH_lowland	100 - 18.2 - 2.88 - 0.294	4715.38	63.22	414.814	423.096	1198.72	285.099	443.281	1040.25	4508.32	941.563	4900.38	7916.62	664.025	5565.49	14.2462	721.617	4.12756	0	0	0	156.154	24.0048	101.235	21.3721	0	14.3912	0	0	0	0	0	0	399.043	395.597	1073.91	314.901	468.102
4.61_616.2935m/z		616.293	476.192	1	4.60603	0.4136	1.97284e-07	3.51105e-07	Infinity	Whole root_lowland	MeOH_lowland	100 - 22.5	1123.84	13.17	690.32	1400.67	1280.52	681.367	1213.45	1392.04	668.028	967.73	855.993	1163.19	905.097	1130.1	0	1049.69	0	0	0	0	24.426	39.8997	11.2713	71.7082	25.5749	42.3384	0	0	0	0	0	0	664.074	1309.63	1147.19	752.594	1281.4
4.61_672.2759m/z		672.276	410.394	1	4.60603	0.221133	2.31343e-07	4.06852e-07	Infinity	Water_upland	EtOAc_upland	100 - 24.9 - 7.22	1688.6	7.17	220.765	940.332	856.587	303.107	751.979	847.523	1132	1359.46	1158	1612.16	1828.12	1625.52	0	1452.28	0	0	8.03678	3.56245	0	0	0	0	0	0	0	0	0	0	0	0	212.372	879.216	767.396	334.792	794.085
4.66_644.2553m/z		644.255	396.222	1	4.65545	0.264083	2.08587e-07	3.69748e-07	Infinity	Water_upland	Hexane_upland	100 - 24.4	3614.36	18.68	1141.15	3471.03	3697.48	854.962	2573.52	2691.9	1989.82	3841.6	2735.68	4270.25	2921.54	3651.3	0	2544.32	0	0	0	6.19393	10.165	21.8437	11.6866	0	1.7595	0	0	0	0	0	0	0	1097.76	3245.43	3312.48	944.334	2717.62
4.70_246.1349n	246.135	510.299	585.977	1	4.6984	0.32775	8.31611e-08	1.58994e-07	Infinity	Water_lowland	Hexane_upland	100 - 19.9	1051.23	32.33	385.813	1101.7	997.202	500.395	1705.49	947.808	43.8193	112.27	191.868	79.6323	59.3909	246.144	0.12952	87.6749	0	0	5.75588	4.59386	59.829	22.2693	31.9523	75.083	48.6376	41.2756	0	0	0	0	0	0	371.145	1030.09	893.369	552.704	1800.98
4.70_520.2037n	520.204	538.239	443.21	1	4.6984	0.192533	1.83675e-08	4.05864e-08	Infinity	Whole root_lowland	Hexane_upland	100 - 25.3 - 0.516 - 0.0113 - 0.0248 - 0.00212	14528.3	23.04	14863.7	9817.94	18903.2	6792.24	11076.1	16028.8	3231.09	9343.28	4485.08	4034.95	5857.97	3988.83	60.2949	10436.6	47.5146	164.583	97.3924	554.39	260.058	663.912	229.299	1843.12	702.811	1242.78	0	0	0	0	30.0855	0	14298.6	9179.82	16934.9	7502.26	11696.3
4.73_219.1056m/z		219.106	482.081	1	4.72703	0.16385	1.34261e-08	3.07506e-08	Infinity	Whole root_upland	Hexane_upland	100 - 10.8 - 2.62	1603.25	5.01	672.785	1298.99	634.195	303.196	438.34	500.516	1242.97	2116.86	1449.9	1447	1344.99	1316.54	12.4347	2265.36	12.3747	1.43982	0	17.4526	152.68	283.787	123.632	103.86	42.0071	69.5758	0	0	0	0	0	0	647.206	1214.56	568.16	334.89	462.884
4.73_447.2097n	447.21	480.25	521.426	1	4.72703	0.45655	8.4831e-12	4.62767e-11	Infinity	Whole root_lowland	Hexane_upland	100 - 18.9 - 4.05	2116.74	4.26	1590.28	2431.4	2328.55	1104.96	3510.87	1717.52	135.597	194.577	382.623	275.402	102.779	418.593	57.3757	115.583	41.3447	0	5.98176	23.1184	28.3694	30.1468	30.829	20.5637	32.796	27.116	0	0	0	0	0	0	1529.82	2273.38	2086.09	1220.46	3707.45
4.74_330.1525n	330.152	331.16	484.575	1	4.74132	0.198933	6.16249e-08	1.21049e-07	22777.9	Whole root_lowland	Hexane_upland	100 - 17	10361.1	5.54	8814.31	10567.5	11701.6	5287.21	8652.94	10242.3	1012.15	2293.12	1747.2	1403.99	1552.42	1543.02	8.04272	2222.85	7.50417	73.9046	53.9013	126.344	94.252	233.444	118.71	1017.29	591.553	740.663	0	1.36463	0	0	23.44	0	8479.2	9880.64	10483.2	5839.9	9137.45
4.74_540.2546m/z		540.255	471.315	1	4.74132	0.213233	1.00627e-08	2.36959e-08	Infinity	Whole root_lowland	Hexane_upland	100 - 27.2 - 7.74 - 1.14 - 0.061	59672.7	0.86	51504.9	64660.3	62852.8	29740.3	44463.5	57429.7	17257.8	30448.7	22671.5	20797.3	21103	21120	293.922	33362.3	233.031	701.563	573.339	1277.78	2181.61	3934.05	1810.85	7406.72	3445.39	5195.06	0	0	0	0	186.353	0	49546.7	60457.7	56308.3	32849.1	46953.2
4.74_568.2853m/z		568.285	502.079	1	4.74132	0.163833	1.01539e-07	1.90951e-07	Infinity	Whole root_lowland	Hexane_upland	100 - 25.3 - 17.9	2840.02	13.81	2179.93	3439.44	2900.68	2159.29	2710.41	3043.76	1895.12	2545.01	2023.15	1819.25	2365.37	1963.89	119.628	3332.59	124.215	378.704	242.675	479.947	336.236	640.152	308.339	931.926	475.731	666.063	0	0	0	0	139.544	0	2097.05	3215.89	2598.65	2385	2862.18
4.77_422.2245m/z		422.224	531.623	1	4.76993	0.2991	5.39317e-08	1.07249e-07	Infinity	EtOAc_upland	Hexane_upland	100 - 23.4	4140.96	3.06	312.15	451.489	449.39	43.6036	160.143	129.824	838.436	889.902	790.33	174.229	171.491	181.868	62.6571	536.956	65.6075	0	95.7905	583.756	4095.09	3973.74	4354.07	3505.79	2831.3	2699.5	0	0	0	0	0	0	300.283	422.144	402.598	48.1617	169.11
4.80_399.1722m/z		399.172	431.381	1	4.79857	0.178167	2.42727e-08	5.21684e-08	Infinity	Whole root_lowland	Hexane_upland	100 - 14.1 - 54.6 - 0.185	1036.76	9.06	1045.89	656.312	1408.07	604.438	929.464	808.764	252.306	404.094	298.268	368.483	206.387	301.198	0	212.981	0	0	0	6.0239	241.036	280.827	285.302	535.169	495.616	345.617	0	0	0	0	0	0	1006.13	613.655	1261.45	667.622	981.509
4.80_436.2257m/z		436.226	517.357	1	4.79857	0.178133	7.51847e-10	2.33966e-09	Infinity	Whole root_lowland	Hexane_upland	100 - 14.9 - 5.85	1443.61	12.56	1558.79	1062.41	1709.62	1223.74	950.6	1120.6	350.586	548.332	508.229	710.686	373.908	624.384	4.85091	272.783	154.799	0	0	16.3027	17.4722	31.1145	19.9109	52.9356	34.9058	37.7017	0	0	0	0	0	0	1499.53	993.363	1531.61	1351.66	1003.83
4.80_517.1443m/z		517.144	279.115	1	4.79857	0.2068	0.00635376	0.00702958	Infinity	Whole root_lowland	Hexane_upland	100 - 19.7 - 0.874	1037.63	16.02	472.291	898.199	1742.41	0	278.165	454.126	143.077	263.691	319.598	74.6332	76.348	196.305	0	467.761	0	0	7.09653	246.514	70.0036	93.2322	73.0754	0.151543	65.8774	98.083	0	0	0	0	0	0	454.334	839.82	1560.98	0	293.741
4.82_614.2894m/z		614.289	471.159	1	4.8193	0.427917	4.19172e-06	6.07134e-06	Infinity	Whole root_lowland	Hexane_upland	100 - 25.2	1570.03	14.57	2075.5	720.689	1913.91	610.2	803.126	657.478	452.849	460.066	912.256	506.663	339.233	652.932	0	497.454	0	5.31323	7.0552	71.8254	29.2942	0	21.8722	254.557	87.6237	88.4572	0	0	0	0	0	0	1996.59	673.848	1714.63	673.987	848.097
4.82_648.3921m/z		648.392	604.738	1	4.8193	0.16385	1.97364e-12	1.34995e-11	Infinity	Whole root_lowland	Water_upland	100 - 26.3	3565.82	134.42	9213.66	671.996	811.811	0	0.167482	0.0190766	121.932	4489.31	688.995	0	0	0	0	0	0	0	0	0	0	0	0	0	0	0	0	0	0	0	0	0	8863.36	628.32	727.282	0	0.17686
4.83_600.2046m/z		600.205	340.903	1	4.8336	0.192483	4.22139e-08	8.61662e-08	Infinity	Whole root_lowland	Hexane_upland	100 - 21.2 - 3.34	1805.31	13.32	2032.71	1375.15	2008.07	1155.98	1437.56	1869.93	1188.18	1204.27	940.222	2545.74	842.795	1240.25	0	809.757	0	0	7.30782	6.06176	0.00462224	0	0.0384266	2.15976	0.1344	0	0	0	0	0	0	0	1955.43	1285.77	1798.98	1276.81	1518.06
4.85_341.1448m/z		341.145	424.337	1	4.8479	0.356367	1.91846e-07	3.42035e-07	Infinity	EtOAc_upland	Hexane_upland	100 - 16.4	2404.61	2.22	981.136	747.208	1087	197.015	361.365	493.765	800.531	1330.64	928.522	273.576	284.696	274.497	6.23835	724.823	0	1.83242	25.0509	158.57	2249.53	2735.61	2228.69	2487.87	1662.62	1766.53	0	0	0	0	0	0	943.833	698.644	973.819	217.61	381.599
4.85_584.2779m/z		584.278	475.655	1	4.8479	0.2497	1.75114e-09	4.94691e-09	Infinity	Whole root_lowland	Hexane_upland	100 - 22.7	1588.63	12.35	2236.7	1015.77	1513.42	1605.64	1300.54	1708.53	1042.45	897.763	1373.36	911.423	936.627	1483.76	30.997	1580.07	36.2201	139.495	50.675	630.129	139.547	166.162	178.576	609.341	84.5717	126.805	0	0	0	0	2.89013	0	2151.66	949.754	1355.84	1773.48	1373.36
4.86_350.2246m/z		350.225	641.273	1	4.86222	0.284783	5.47988e-09	1.36572e-08	Infinity	Water_upland	Hexane_upland	100 - 14.5 - 0.822	5708.44	21.49	1340.27	883.456	2316.13	837.878	1795.68	2112.93	3941.38	5847.24	5934.75	6530	3969.32	6625.99	33.0829	4805.52	217.159	0	0	1.73438	272.549	411.992	301.291	158.307	85.2152	156.024	0	0	0	25.1973	54.7003	0	1289.32	826.036	2074.96	925.465	1896.23
4.86_378.2551m/z		378.255	674.34	1	4.86222	0.157433	6.80793e-09	1.6667e-08	1841.1	Water_upland	Hexane_upland	100 - 10.3 - 1.37	2176.63	12.94	225.148	309.782	568.368	418.887	873.57	852.1	1410	1783.74	1814.37	2197.69	1884.98	2447.21	50.281	2078.57	451.331	4.5858	2.45952	0.0727301	78.0754	154.951	79.3981	30.4864	12.74	33.917	0	3.54673	0	0	15.4492	0	216.588	289.648	509.188	462.675	922.485
4.88_119.0294n	119.029	161.063	393.119	1	4.87653	0.44215	2.26465e-06	3.39275e-06	Infinity	EtOAc_lowland	Hexane_upland	100 - 7.52 - 0.165	1405.25	6.66	536.247	667.682	869.075	115.293	292.517	319.923	569.66	650.103	622.815	270.477	181.698	248.273	0	414.292	0	0	0	109.334	992.084	879.231	997.051	1020.7	1728.63	1466.42	0	0	0	0	0	0	515.859	624.286	778.583	127.345	308.896
4.88_147.0429n	147.043	189.095	500.387	1	4.87653	0.341983	2.34787e-06	3.50826e-06	Infinity	EtOAc_lowland	Hexane_upland	100 - 9.97 - 0.662	2092.38	3.53	791.152	1082.99	1337.07	130.296	432.848	484.111	923.91	976.047	914.7	414.867	301.648	366.83	0	701.594	1.31936	0	4.37464	285.829	1484.55	1269.26	1416.58	1485.71	2574.42	2217.01	0	0	0	0	0	0	761.072	1012.6	1197.85	143.917	457.085
4.88_207.1057m/z		207.106	510.529	1	4.87653	0.256183	2.24314e-06	3.3643e-06	Infinity	EtOAc_lowland	Hexane_upland	100 - 10 - 1.22	2041.05	5.8	442.924	722.065	938.461	59.8058	287.757	231.489	624.163	597.941	670.175	231.586	124.68	188.305	0	328.714	0	0	0	147.528	1381.32	1139.85	1352.19	1345.83	2580.89	2196.43	0	0	0	0	0	0	426.084	675.134	840.745	66.0575	303.87
4.88_254.0995n	254.099	287.133	464.862	1	4.87653	0.2068	1.74085e-08	3.87444e-08	Infinity	EtOAc_lowland	Hexane_upland	100 - 12.7 - 0.497	1346.97	3.42	266.726	466.382	630.356	15.2746	152.41	127.243	411.538	411.829	436.555	144.398	67.0905	109.128	20.4136	197.316	99.6404	0	0	79.675	914.785	739.189	893.916	857.319	1739.02	1444.57	0	0	0	0	0	0	256.585	436.07	564.721	16.8713	160.944
4.88_330.1530n	330.153	331.161	485.056	1	4.87653	0.32125	4.71994e-07	7.86656e-07	24797.7	EtOAc_lowland	Hexane_upland	100 - 17.3 - 1.48	24890.6	4.56	5565.94	8912.42	11587.4	664.183	3328.6	3121.27	7873.28	7816.34	8478.53	3073.35	1861.38	2553.44	22.1747	4792.5	12.1497	3.46342	56.2842	2198.14	17196.4	14234.9	17170.9	16782.8	31237.7	26651.4	1.66018	0.771288	0.579772	0.889087	23.529	0.46618	5354.33	8333.16	10380.9	733.612	3514.98
4.88_378.1748n	378.175	361.171	474.843	1	4.87653	0.413517	7.29029e-07	1.17223e-06	Infinity	EtOAc_lowland	Hexane_upland	100 - 17.5 - 0.13	11126.7	5.37	3153.93	4614.31	5754.46	648.782	1963.17	1897.57	3346.88	3356.09	3672.94	1345.88	785.244	1187.58	10.0088	1942.93	0	0	6.69287	785.323	7341.79	6074.05	7179.34	7615.91	14011	11753.2	0	0	0	0	0	0	3034.02	4314.4	5155.29	716.601	2073.1
4.88_378.1984m/z		378.198	524.496	1	4.87653	0.1925	1.42194e-09	4.11926e-09	Infinity	EtOAc_lowland	Hexane_upland	100 - 17.1 - 2.64 - 0.0154	4449.78	9.35	970.396	1401.04	1734.34	83.3742	487.44	465.048	1232.55	1137.07	1368.79	373.54	182.328	297.869	62.8751	625.999	5.32849	12.1954	19.5015	328.54	3239.87	2592.24	3130.37	2920.49	5643.38	4785.46	0	0	0	0	0.562148	1.31983	933.502	1309.98	1553.75	92.0897	514.734
4.88_424.2408m/z		424.241	567.582	1	4.87653	0.24185	4.07625e-06	5.91518e-06	2778.05	EtOAc_lowland	Hexane_upland	100 - 21.1 - 2.83 - 0.146	24965.7	3.46	4359.42	10424.5	10073.5	1376.97	5024.36	4087.66	8617.4	6492.79	7277.13	2653.1	2509.58	2492.55	267.685	4917.08	132.881	91.6676	351.994	8199.76	21267.3	18953	21744.4	20205.2	28896.6	25795.3	11.7973	15.163	0	0	250.059	0	4193.68	9746.93	9024.62	1520.91	5305.7
4.89_197.0848m/z		197.085	430.184	1	4.89087	0.157433	0.000725869	0.000846707	180.514	EtOAc_lowland	Water_lowland	100 - 7.39	1167.56	11.95	332.995	274.819	270.302	0	4.928	14.4759	196.338	152.827	184.204	56.8555	12.0859	4.48246	65.3012	36.2624	0	0	98.9702	69.5316	801.275	493.405	639.632	1551.12	990.446	961.123	4.8317	14.57	14.5709	454.346	71.5219	56.9439	320.335	256.957	242.157	0	5.20394
4.89_608.3970m/z		608.397	652.603	1	4.89087	0.1782	6.55732e-08	1.27928e-07	138.941	Whole root_lowland	Hexane_upland	100 - 20.5	2155.69	5.42	5250.27	509.097	707.706	125.764	135.754	122.427	223.033	2866.76	559.72	79.1973	76.6456	112.254	22.9894	83.1652	118.308	19.7031	15.4366	24.3549	18.6969	15.1455	17.8318	22.1103	20.4347	17.5667	13.9469	18.2775	14.321	13.6603	16.288	17.8752	5050.66	476.008	634.017	138.911	143.356
4.91_476.1438n	476.144	499.133	266.576	1	4.90517	0.256183	5.47599e-05	6.99526e-05	Infinity	Whole root_lowland	Hexane_upland	100 - 27.4 - 4.63	1109.11	19.15	651.999	741.592	1933.75	27.6733	250.151	451.687	589.588	1035.46	970.081	445.344	331.828	545.935	0	1325.18	0	0	5.05175	154.072	237.387	320.346	229.688	148.071	227.358	368.677	0	0	0	0	0	0	627.211	693.393	1732.4	30.5661	264.158
4.92_320.2409n	320.241	321.249	774.28	1	4.91947	0.2068	7.23299e-12	4.04712e-11	Infinity	Whole root_upland	Hexane_upland	100 - 16.2 - 1.16	5899.1	9.84	2605.21	1912.93	3486.04	1505.93	2674.22	2986.1	3994.97	7477.34	6224.97	5780.21	4906.35	5905.23	32.3269	6445.58	1980.63	1.34612	0	0	1112.19	2363.69	1291.51	868.105	493.096	820.13	0	0	0	0	1.39194	0	2506.17	1788.59	3123.06	1663.35	2823.96
4.96_396.2067m/z		396.207	521.81	1	4.96242	0.221117	7.77156e-16	1.90261e-14	Infinity	EtOAc_lowland	Hexane_upland	100 - 24 - 7.75	1630.93	10.79	725.08	759.262	1083.07	292.235	541.72	473.707	337.587	436.786	394.171	210.65	168.687	243.926	59.5196	314.942	78.8442	209.951	40.3004	174.01	831.082	683.298	827.268	1084.44	2065.12	1743.22	0	0	0	0	0	0	697.512	709.914	970.297	322.783	572.054
4.98_315.2012m/z		315.201	638.215	1	4.97673	0.270483	1.28392e-09	3.77373e-09	Infinity	Water_upland	Hexane_upland	100 - 16.8	1192.19	28.55	646.386	122.67	1301.03	391.829	353.919	1207.48	845.484	708.187	1762.3	1240.13	467.721	1868.71	3.82969	649.028	14.8879	0	0.00183063	1.14127	118.089	108.027	179.32	122.552	62.7908	164.549	0	0	0	0	0	0	621.811	114.697	1165.56	432.789	373.736
4.98_494.2610n	494.261	512.295	575.573	1	4.97673	0.505917	1.32815e-10	4.97903e-10	Infinity	Water_upland	Hexane_upland	100 - 25.7 - 4.15 - 0.305 - 0.0168	11357.3	54.47	6897.01	966.221	13654.4	4244.38	3522.41	13090.1	7053.6	3581.86	18776.4	11254.5	2561.78	20255.5	34.6159	3534.49	263.717	6.51528	2.07982	22.5031	777.35	408.021	1727.21	1295.81	374.694	1352.63	0	0	0	0	0	0	6634.79	903.421	12232.7	4688.06	3719.65
4.98_540.3269m/z		540.327	604.984	1	4.97673	0.2991	1.60713e-09	4.59263e-09	Infinity	Water_upland	Hexane_upland	100 - 26.7 - 5.01 - 6.03	13477.4	54.3	5933.88	1436.02	12029.9	7483.97	6000.15	15848.1	11064.2	4049.75	19557	13938.1	4869.91	21624.2	420.102	5470.69	1068.85	80.1782	24.9955	114.835	1296.97	607.846	3277.16	1426.29	234.148	1230.17	0	0	0	0	44.4568	0	5708.28	1342.68	10777.3	8266.29	6336.13
5.00_236.1089n	236.109	219.106	481.905	1	4.9975	0.292617	4.18623e-06	6.06558e-06	Infinity	Whole root_lowland	Hexane_upland	100 - 10.2 - 0.968	1531.01	14.54	1284.54	1349.28	1959.2	125.377	502.583	1040.97	1178.3	1533.85	1048.97	441.663	728.786	556.079	16.8687	1778.71	2.44707	0	4.42129	669.345	839.379	1025.33	653.585	1033.04	917.348	1221.93	0	0	0	0	0	0	1235.7	1261.58	1755.2	138.483	530.725
5.03_1242.6329m/z		1242.63	509.339	1	5.0261	0.21315	7.76995e-10	2.40626e-09	Infinity	Whole root_lowland	EtOAc_upland	100 - 53.2 - 21.4 - 4.6	1846.73	21.5	2127.15	2212.87	1200.17	1168.21	1675.5	1183.17	0	14.7132	68.8885	36.2058	12.4283	99.9918	0	9.63026	9.61003	219.748	887.286	336.981	0	0	0	0	0	0	0	0	0	0	0	0	2046.28	2069.04	1075.2	1290.33	1769.32
5.05_175.0791m/z		175.079	451.776	1	5.05472	0.526617	2.41876e-07	4.24075e-07	Infinity	Whole root_lowland	Hexane_upland	100 - 10.8 - 2.67 - 0.255	1684.32	5.02	1408.61	1682	1962.36	271.56	797.196	1312.12	1335.62	1376.74	1070.07	789.457	726.236	796.553	30.7551	1686.91	4.08902	5.81061	10.5878	627.975	641.18	692.268	441.453	897.954	623.089	918.934	0	0	0	0	1.44868	0	1355.05	1572.68	1758.03	299.947	841.835
5.05_235.1014m/z		235.101	431.307	1	5.05472	0.18455	1.83195e-07	3.27922e-07	Infinity	Whole root_lowland	Hexane_upland	100 - 10.9 - 1.1	3985.27	7.34	3427.43	3950.86	4577.54	649.799	1833.8	2964.12	3168.08	2964.48	2605.87	1956.63	1688.84	1841.21	36.5448	3523.08	13.8712	8.51092	25.7914	1392.52	1111.35	1221.16	700.43	1723.31	1006.63	1687.94	0	0	0	0	6.58814	0	3297.12	3694.07	4100.91	717.725	1936.48
5.05_358.1484n	358.148	341.145	425.323	1	5.05472	0.2275	6.6606e-07	1.08093e-06	451.094	Whole root_lowland	Hexane_upland	100 - 17.9 - 5 - 0.0493 - 0.00706	8331.47	6.4	7521.69	8490.18	8982.53	1421.66	4095.95	5935.19	6435.33	6352.29	5625.81	4144	3673.05	4096.81	290.135	8029.26	76.1553	65.5101	513.111	3160.8	3157.24	3374.25	2407.75	6350.39	4126.06	3960.39	17.7411	19.8331	17.8342	23.2172	42.6353	20.8109	7235.72	7938.36	8047.23	1570.27	4325.3
5.07_328.1371n	328.137	311.134	430.077	1	5.06902	0.29905	3.31397e-07	5.68614e-07	Infinity	Whole root_lowland	Hexane_upland	100 - 16.7	1119.06	1.96	843.794	1199.51	1313.87	129.449	484.084	812.33	739.81	781.339	602.425	383.662	368.899	375.997	92.4861	951.645	23.3304	0.0962829	34.3663	434.907	345.045	347.151	248.82	514.753	304.592	423.111	0	0	0	0	0	0	811.713	1121.55	1177.06	142.981	511.191
5.07_538.2390m/z		538.239	443.99	1	5.06902	0.241817	6.51268e-08	1.27181e-07	Infinity	Whole root_lowland	Hexane_upland	100 - 27.7 - 13.7 - 2.57	72500.9	2.44	60570.8	70718.3	86213.6	11982.2	36484.9	64202	58960.7	56068.9	49644.8	36499.2	35475.6	37247.8	1108.21	69635.5	482.534	305.858	571.647	37784.4	27459.5	28922.2	17104.1	39392.1	22916.1	40996.8	0	0	0	0	276.534	0	58267.9	66122	77236.7	13234.8	38527.9
5.08_412.1808n	412.181	377.167	442.653	1	5.0833	0.227483	2.06913e-05	2.75724e-05	Infinity	EtOAc_lowland	Hexane_upland	100 - 18.7 - 1.25	8432.37	13.35	3403.48	3591.37	723.87	466.095	456.141	235.009	1012.93	1445.01	1434.43	600.188	490.443	471.463	578.231	769.153	0	6.6394	2811.44	517.587	2833.19	3254.42	3929.46	13257.9	10112.5	1926.75	0	0	0	0	14.0067	0	3274.09	3357.95	648.498	514.818	481.682
5.08_580.3423m/z		580.342	589.816	1	5.0833	0.178117	6.79988e-07	1.09954e-06	Infinity	Whole root_lowland	EtOAc_upland	100 - 20.7	1187.69	32.51	3011.49	245.12	306.476	1803.37	269.628	272.04	36.2375	25.7625	49.9508	74.9314	18.8175	44.12	0	27.1968	0	20.4526	0	0	0	0	0	10.0187	0	0	0	0	0	0	0	0	2896.99	229.188	274.565	1991.88	284.725
5.14_465.2432m/z		465.243	522.759	1	5.14055	0.206717	1.3391e-08	3.06878e-08	Infinity	Water_lowland	Hexane_upland	100 - 20.4 - 6.85 - 1.06	1807.87	14.72	1183.3	1621.58	1984.53	669.391	2966.73	1787.5	127.516	107.117	189.867	138.98	42.5015	158.539	0	73.0393	21.772	0.270051	20.8166	1.21459	27.7752	28.0831	35.7055	94.5612	196.772	143.018	0	0	0	0	0	0	1138.32	1516.19	1777.89	739.365	3132.85
5.18_568.2614m/z		568.261	459.916	1	5.17558	0.249717	8.91817e-05	0.000111825	Infinity	Whole root_lowland	Hexane_upland	100 - 26.6 - 12.9 - 1.19 - 0.391	1105.87	10.67	962.884	1035.15	1319.57	144.611	621.082	1092.2	512.487	629.806	548.318	354.039	481.032	449.27	0	1096.23	2.50773	0	44.2901	1020.08	147.916	225.524	108.11	368.217	165.161	378.961	0	0	0	0	0.00113155	0	926.276	967.873	1182.17	159.727	655.86
5.19_262.0739n	262.074	280.108	386.93	1	5.18988	0.583667	5.10222e-10	1.67091e-09	2.40997	Whole root_upland	Hexane_upland	100 - 8.42 - 0.879	4297.55	1.67	4256.29	4098.98	4367.13	3174.61	3457.8	3920.43	4108.4	4256.97	4527.29	3655.63	3573.59	4279.82	4045.01	4913.38	3786.86	2603.08	3355.91	4086.35	2593.41	2665.86	2673.25	2603.45	2305.63	2535.14	1842.52	1719.41	1787.78	1931.81	1954.52	1848.63	4094.47	3832.56	3912.41	3506.46	3651.41
5.19_308.1401m/z		308.14	454.773	1	5.18988	0.299083	4.91852e-05	6.31124e-05	2.26021	Hexane_lowland	Whole root_lowland	100 - 12.3 - 0.375	1126.91	1.83	396.835	584.265	514.657	563.335	621.046	566.088	681.71	549.129	578.05	502.216	663.923	550.935	1310.24	540.188	1404.58	1222.48	1143.2	841.841	1144.56	1046.67	1128.55	907.111	874.76	894.821	1115.45	1064.08	1114.2	1092.74	1147.6	1140.39	381.748	546.29	461.069	622.223	655.822
5.19_581.2697m/z		581.27	463.974	1	5.18988	0.213283	6.29057e-05	7.98503e-05	Infinity	Water_upland	Hexane_upland	100 - 42.1 - 8.61 - 23.9	1162.11	19.94	216.924	108.485	1024.34	59.5283	77.6139	798.803	774.591	1736.33	913.868	1342.58	1242.91	900.846	11.4251	1395.28	0	0	20.1021	174.421	96.6602	197.164	95.2955	74.3482	15.6399	38.2738	0	0	0	0	0	0	208.677	101.434	917.678	65.751	81.9599
5.22_598.2949m/z		598.295	492.905	1	5.21852	0.313383	4.90433e-09	1.23842e-08	Infinity	Water_upland	Hexane_upland	100 - 27.3 - 9.84 - 1.92 - 3.62	6360.86	7.69	2812.58	1669.56	9968.21	1530.07	2014.69	8534.74	2904.07	3545.1	9423.08	5204.73	2528.12	11349.7	38.7543	2651.12	21.0889	3.16997	31.6867	336.148	402.951	438.683	376.487	901.592	757.893	712.822	0	0	0	0	0	0	2705.64	1561.04	8930.28	1690.02	2127.5
5.22_722.2910m/z		722.291	402.84	1	5.21852	0.2354	0.00104593	0.00120571	Infinity	MeOH_upland	Hexane_upland	100 - 27.6 - 20.7 - 3.8	1034.53	21.39	197.611	223.822	432.432	23.0691	152.035	192.791	681.444	1043.18	977.257	230.376	465.399	519.825	1386.24	1717.36	0	0	699.243	1076.12	684.502	993.793	553.085	72.4257	136.175	196.655	0	0	0	0	0	0	190.098	209.275	387.405	25.4807	160.548
5.23_711.2873n	711.287	734.315	428.409	1	5.23285	0.5631	9.89082e-06	1.37553e-05	Infinity	Whole root_lowland	Hexane_upland	100 - 30.5 - 10.8 - 1.27 - 2.15 - 0.645	5104.99	24.63	3666.09	4747.45	6901.43	235.094	1793.79	4181.13	1512.31	2374.95	2446.85	579.444	1266.53	1063.52	460.135	4520.31	6.31989	2.43899	1097.32	6840.34	289.693	584.479	400.366	755.465	392.222	770.352	0	0	0	0	0	0	3526.7	4438.89	6182.83	259.669	1894.23
5.25_720.3252m/z		720.325	451.444	1	5.24715	0.341967	0.000142048	0.00017516	Infinity	MeOH_upland	Hexane_upland	100 - 28.4	1268.35	34.03	233.914	167.049	332.396	14.6513	92.5885	190.187	551.383	1399.85	733.912	364.588	834.209	439.784	914.816	2887.51	2.71339	0.598156	362.854	410.267	145.052	243.579	94.2193	68.0364	42.9428	108.551	0	0	0	0	0	0	225.021	156.191	297.786	16.1828	97.773
5.30_418.1830n	418.183	436.226	518.513	1	5.30442	0.2991	2.22605e-06	3.34116e-06	Infinity	Water_upland	Hexane_upland	100 - 16.5 - 5.98	2812.86	18.71	754.945	1227.46	1501.44	337.795	1044.48	964.489	2075.9	2789.39	1866.66	4225.5	1867.59	2345.49	0	1722.17	0	0	12.6518	16.0125	73.1415	164.131	133.47	82.6767	100.184	120.488	0	0	0	0	0	0	726.243	1147.68	1345.1	373.106	1102.96
5.32_454.2513m/z		454.251	553.261	1	5.31873	0.2068	1.78249e-07	3.19781e-07	Infinity	EtOAc_lowland	Hexane_upland	100 - 19.2 - 2.31	2492.32	15.75	225.233	682.548	628.938	59.7396	173.475	185.809	66.8098	91.5859	297.214	53.496	42.3579	199.324	0	54.7938	18.9898	3.62512	61.2895	227.048	353.01	322.376	435.139	1726.06	2922.93	2827.96	0	0	0	0	1.99057	0	216.67	638.186	563.45	65.9844	183.189
5.32_540.3394m/z		540.339	628.156	2	5.31873	0.306883	5.57759e-08	1.10479e-07	Infinity	Whole root_lowland	EtOAc_upland	100 - 47.8 - 14.8 - 2.01	1534.17	81.66	3942.51	323.26	336.746	1.16779	1.75047	5.30156	43.2467	1821.5	288.951	9.93803	2.1313	0.458096	0.00426774	6.41506	0	0.545715	1.89358	8.59954	0	0	0	0	0	0	0	0	0	0	0	0	3792.62	302.25	301.682	1.28987	1.84849
5.34_225.1513m/z		225.151	671.919	1	5.3395	0.192483	5.57497e-06	7.95434e-06	34.7448	EtOAc_lowland	Hexane_upland	100 - 8.3	1091.04	10.78	215.677	265.879	731.906	38.9678	90.1696	131.624	116.653	131.805	275.863	44.4691	31.1461	52.9579	22.9913	59.9546	30.1072	24.5315	31.5848	252.921	273.119	212.056	508.463	557.346	1191.15	1524.63	29.8927	35.2795	29.0324	112.618	56.8004	54.0486	207.478	248.598	655.697	43.0412	95.2186
5.35_348.2005n	348.201	349.208	595.073	1	5.3538	0.298967	7.92216e-05	9.97099e-05	157.897	EtOAc_upland	Hexane_upland	100 - 19.3	1690.21	10.53	438.417	397.549	490.424	5.76291	109.668	61.0378	474.044	624.888	1196.9	53.25	9.18118	123.826	17.542	92.0243	21.1814	1.89489	34.5322	29.7143	1185.02	724.11	3161.52	1560.68	2109.8	1047.09	12.5502	0	19.5635	44.6358	459.509	10.5377	421.749	371.71	439.36	6.36533	115.809
5.35_394.2659m/z		394.266	674.38	1	5.3538	0.27825	2.44387e-07	4.27916e-07	118.391	EtOAc_upland	MeOH_lowland	100 - 19.3 - 2.24	2966.54	25.52	166.696	259.198	175.169	27.588	79.5834	40.8634	336.947	292.34	565.461	51.6903	22.3036	51.0194	25.1597	70.8372	49.5289	8.01789	36.6361	30.5172	2545.9	1352.08	5001.64	2042.07	2358.63	1306.83	71.2889	36.467	126.144	176.595	1810.78	81.8717	160.358	242.352	156.929	30.4718	84.0396
5.35_518.3408m/z		518.341	657.529	1	5.3538	0.341983	2.00707e-06	3.03632e-06	Infinity	Whole root_lowland	Hexane_upland	100 - 20.9 - 2.3	3105.8	18.44	5100.52	1646.17	2570.69	1525.58	2005.22	2214.12	838.502	2196.38	2481.06	1106.95	859.677	2247.49	0	1370.43	510.719	7.04021	0	39.7957	20.7129	34.563	41.1608	132.753	50.9983	53.9292	0	0	0	0	1.64417	0	4906.6	1539.18	2303.02	1685.05	2117.5
5.35_666.3446m/z		666.345	517.174	1	5.3538	0.192433	1.49432e-09	4.29776e-09	Infinity	Whole root_lowland	MeOH_lowland	100 - 24.3	1182.42	15.39	2770.15	326.436	450.686	1965	376.355	367.66	58.8179	80.2805	72.0687	129.588	41.3118	75.2079	0	60.3872	0	0	0	0	0	0	0	0	0	0	0	0	0	0	0	0	2664.83	305.219	403.759	2170.41	397.429
5.35_713.4344m/z		713.434	608.889	1	5.3538	0.163783	0.00195166	0.00221793	Infinity	Hexane_lowland	Whole root_lowland	100 - 29.7	1277.04	86.15	0	0	0	0	0	0	0	0	0	0	0	0	0	0	0	0	0	0	4.99698	0	26.2019	70.7364	4.34139	0	116.34	0	91.3244	1919.35	1905.06	6.7066	0	0	0	0	0
5.35_1072.4192m/z		1072.42	390.907	1	5.3538	0.298933	0.000749291	0.000872507	Infinity	MeOH_lowland	EtOAc_upland	100 - 48.9 - 87.6 - 36.5 - 21 - 0.216	3817.16	12.95	411.105	712.018	933.038	0	0	72.5294	555.994	443.212	563.788	0	250.11	0	3759.07	2403.84	16.5638	0	2983.98	8467.51	0	0	0	0	0	0	0	0	0	0	0	0	395.475	665.741	835.886	0	0
5.35_1376.6939m/z		1376.69	504.006	1	5.3538	0.227417	2.38465e-12	1.58254e-11	Infinity	MeOH_upland	EtOAc_upland	100 - 58.7 - 20.5	1763.66	38.52	0	6.95033	17.9031	0	2.55742	7.69014	1451.94	1497.67	660.428	1277.7	914.103	568.78	1265.08	2573.66	1452.24	16.74	12.2212	39.9972	0	0	0	0	0	0	0	0	0	0	0	0	0	6.4986	16.039	0	2.70062
5.37_1260.6446m/z		1260.64	511.31	1	5.3681	0.327433	3.475e-14	4.51525e-13	Infinity	Whole root_lowland	EtOAc_upland	100 - 56.6 - 15.8 - 2.7	3535.35	41.67	3353.03	2161.72	5091.31	643.807	2044.99	3616.35	129.902	796.551	228.838	86.7722	488.462	204.562	76.9147	1103.63	117.985	1143.59	2626.83	4387.89	0	0	0	0	0	0	0	0	0	0	0	0	3225.55	2021.22	4561.18	711.106	2159.5
5.38_613.8232m/z		613.823	1341.17	2	5.3824	0.213067	4.71623e-13	4.09863e-12	Infinity	Whole root_lowland	Hexane_upland	100 - 71.7 - 22.4 - 7.5 - 0.693	3732.47	16.21	4533.9	2740.84	3922.68	1446.71	2562.41	2946.97	432.3	675.104	668.75	439.497	488.831	600.778	348.552	855.04	513.395	1959.95	3245.59	3743.6	0	1.9854	0.072904	54.3186	5.09079	12.099	0	0	0	0	9.67489	0	4361.53	2562.7	3514.23	1597.94	2705.9
5.38_755.4344m/z		755.434	574.996	1	5.3824	0.5834	0	0	Infinity	MeOH_upland	EtOAc_upland	100 - 42.9 - 11.4 - 0.303	4871.42	30.78	4700.46	2761.82	5239.26	1035.42	2133.5	3385.75	2550.41	6124.77	5208.98	1466.56	4364.53	3893.48	2200.43	8631.39	3782.45	1798.43	3642.46	5167.43	0	0	0	0	0	0	0	0	0	0	0	0	4521.75	2582.32	4693.73	1143.66	2252.96
5.38_1209.6115m/z		1209.61	505.532	1	5.3824	0.17805	1.12466e-12	8.49944e-12	Infinity	Whole root_lowland	EtOAc_upland	100 - 60.5 - 20.7 - 5.72 - 1.3	23107.7	19.71	26320.4	17894.6	25108.2	7198.16	14250.6	17820.8	1676.74	3258.33	2853.98	1432.46	2101.71	2490.73	1396.22	4462.3	2157.24	12080.6	19143.8	21990.5	0	0	0	0	17.2982	0	0	0	0	0	26.252	0	25319.7	16731.5	22493.8	7950.62	15048.5
5.38_1243.6295n	1243.63	1244.65	521.799	1	5.3824	0.17805	2.49287e-11	1.17752e-10	Infinity	Whole root_lowland	EtOAc_upland	100 - 61.6 - 21.2 - 4.64 - 0.588	43437.9	24.65	52643.7	31690.2	45979.9	13066.2	26794.4	33782.8	2647.93	5206.02	4483.92	2200.44	3527.94	4120.79	2426.43	7448.75	3800.94	23875.3	35346.5	41204.9	0	0	0	0	48.8762	0	0	0	0	0	63.1346	0	50642.2	29630.5	41192.3	14432	28294.7
5.40_562.3534m/z		562.353	628.519	2	5.39668	0.37045	4.14747e-08	8.48731e-08	Infinity	Whole root_lowland	EtOAc_upland	100 - 44.3 - 14.9 - 2.3	2307.4	77.99	5785.18	552.395	584.628	45.4085	8.82361	18.6174	118.874	2737.84	560.097	8.89865	3.15278	19.9035	0	8.61915	0	0	1.8	33.5141	0	0	0	0	0	0	0	0	0	0	0	0	5565.23	516.492	523.754	50.1552	9.31768
5.40_552.2293n	552.229	570.265	464.576	1	5.39668	0.22735	1.58582e-10	5.81997e-10	Infinity	Whole root_lowland	Hexane_upland	100 - 35.3 - 18.3 - 4.81 - 0.576	2516.36	19.13	3323.05	1230.91	2995.1	311.89	1324.28	2081.64	658.007	817.811	969.888	341.859	513.954	617.014	410.09	1201.95	59.3402	37.8631	199.771	1529	317.059	322.989	201.413	679.428	311.346	352.918	0	0	0	0	0	0	3196.71	1150.91	2683.24	344.493	1398.43
5.40_296.1731n	296.173	593.379	639.415	1	5.39668	0.3132	0	0	Infinity	Whole root_lowland	Hexane_upland	100 - 23.3 - 6.1 - 0.051	1783.69	7.27	1840.97	1486.92	2023.19	397.951	839.883	1249.91	1154.45	1686.97	1543.14	972.659	1096.03	965.119	745.009	2056.48	720.206	454.691	1557.69	2633.67	146.024	204.016	156.332	544.733	287.107	315.612	0	0	0	0	0	0	1770.98	1390.28	1812.53	439.55	886.912
5.40_624.2412m/z		624.241	386.384	1	5.39668	0.235317	1.07317e-07	2.00687e-07	Infinity	Water_upland	Hexane_upland	100 - 27.4 - 29 - 7.5	6852.64	13.35	3679.18	6971.12	5459.59	2503.53	4870.54	6108.46	4578.52	5989.38	5472.63	8531.42	4545.94	7480.56	21.7021	5128.65	2.78185	0	3.07321	136.24	65.6091	55.6954	46.7077	295.4	178.461	115.506	0	0	0	0	0	0	3539.3	6518.03	4891.11	2765.23	5143.26
5.43_686.8534m/z		686.853	1242.51	2	5.42528	0.192283	3.33067e-16	8.91509e-15	Infinity	MeOH_upland	EtOAc_lowland	100 - 69.4 - 27.7 - 9.72 - 0.86	2113.86	24.92	1424.96	1097.49	864.957	233.324	780.866	536.021	1289.81	1482.76	3197.06	769.331	1048.22	2289.86	1340.04	1914.24	3087.31	697.909	1386.91	934.23	0.0694067	0.151969	5.75134	0	0	0	0	0	0	0	0	0	1370.79	1026.15	774.894	257.715	824.59
5.43_1212.6011n	1212.6	1230.64	518.065	1	5.42528	0.39885	1.11022e-16	3.53773e-15	Infinity	MeOH_upland	EtOAc_upland	100 - 59.7 - 19.2 - 4.13 - 0.384	11073.7	35.44	1993.66	2025.05	3559.66	170.854	981.22	2022.49	4793.19	16874.2	7961.81	3046.65	11577.3	5727.89	3733.39	22741	6746.76	1017.28	2417.66	4298.61	0	0	0	0	0	0	0	0	0	0	0	0	1917.87	1893.43	3189.01	188.714	1036.16
5.43_1390.7101m/z		1390.71	510.624	1	5.42528	0.235167	9.54792e-15	1.55202e-13	Infinity	MeOH_upland	EtOAc_lowland	100 - 64.9 - 22.3 - 4.85 - 0.657	10524.8	27.3	7096.66	5622.57	4046.18	693.052	3493.56	2306.15	6219.6	6907.57	16054.4	3299.63	4587.43	12366.4	5754.7	10288.6	15531.1	3212.74	7142.02	4788.27	7.31881	0	27.5684	0	0	0	0	0	0	0	0	0	6826.85	5257.13	3624.87	765.499	3689.18
5.44_1036.5266n	1036.53	1054.56	532.284	1	5.43957	0.163683	0.000999524	0.00115451	Infinity	Water_upland	EtOAc_lowland	100 - 49.6 - 11.1	12673.2	35.62	3452.95	0	18733.8	1767.63	0	16003.1	17659	4646.19	8702.85	24848	3397.55	9774.21	7282.69	4676.51	3686.92	529.252	0	7002.66	103.247	0	3.55652	0	0	0	0	0	0	0	0	0	3321.67	0	16783.2	1952.4	0
5.45_375.1522m/z		375.152	405.711	1	5.45388	0.341733	4.14427e-09	1.06321e-08	Infinity	EtOAc_lowland	Hexane_upland	100 - 16.8	3855.32	7.84	1476.18	1962.56	1337.32	11.2371	91.6834	102.022	1250.61	1430.11	1208.02	96.9225	188.461	144.141	1036.29	640.964	23.4944	52.0331	689.303	485.865	3439.26	2940.22	3245.26	4977.51	3920.48	2667.99	0	0	0	46.4137	61.0633	101.307	1420.06	1835.01	1198.08	12.4118	96.8171
5.45_904.4819n	904.482	922.516	559.736	1	5.45388	0.24945	0.00108109	0.00124479	Infinity	Whole root_lowland	EtOAc_upland	100 - 38.9 - 5.81	2411.75	23.41	4616	0	2619.25	2184.5	0	2272.05	1472.28	508.213	1803.63	2121.94	368.369	2065.86	412.24	546.484	665.547	658.954	0	919.884	0	0	0	0	0	0	0	0	0	0	0	0	4440.51	0	2346.52	2412.85	0
5.45_1063.5480m/z		1063.55	515.232	1	5.45388	0.341683	4.88498e-15	9.08019e-14	Infinity	MeOH_lowland	EtOAc_upland	96.3 - 100 - 43.6	1226.72	16.92	1099.2	815.55	1124.16	78.6058	404.868	645.876	137.066	473.163	308.277	67.0917	317.367	146.54	172.147	898.832	388.979	515.117	1330.86	1834.19	0	0	0	0	0	0	0	0	0	0	0	0	1057.41	762.544	1007.11	86.8228	427.538
5.45_1196.6037n	1196.6	1179.6	508.994	1	5.45388	0.206583	6.01963e-12	3.45763e-11	Infinity	MeOH_upland	EtOAc_lowland	100 - 59.8 - 22.6 - 5.33 - 1.11 - 0.0731	47966.1	18.3	17474.5	10527.3	21180.7	2677.32	7917.32	13985.1	41084.1	57297.2	38696.6	28773.3	40916.8	32430.6	34964.8	75558.4	33375.2	7758.09	12056.5	21088.8	285.911	0	95.2659	0	0	0	0	0	0	0	4.83562	0	16810.1	9843.06	18975.3	2957.19	8360.64
5.47_584.3669m/z		584.367	627.897	2	5.46817	0.356067	8.64559e-10	2.64775e-09	Infinity	Whole root_lowland	MeOH_lowland	100 - 50.5 - 16.4 - 2.8	3172.03	86.64	7987.25	741.408	787.436	0	1.28513	1.24346	160.532	3532.19	633.264	48.068	0	6.39947	0	0.000267829	0	0	0	0	0	0	0	0	0	0	0	0	0	0	0	0	7683.58	693.221	705.445	0	1.35709
5.47_433.2034n	433.203	930.39	419.168	1	5.46817	0.4626	0.00321752	0.00361352	Infinity	MeOH_lowland	Hexane_upland	100 - 36.1	1808.73	11.05	381.36	381.237	520.135	36.5151	66.5511	59.5563	241.137	450.883	455.707	366.069	359.24	284.634	1789.01	784.888	0.0705813	0	2339.44	3086.76	71.9383	58.5479	61.3217	285.047	135.953	156.299	0	0	0	0	0	0	366.861	356.459	465.977	40.3322	70.2776
5.48_837.3209n	837.321	876.343	391.085	1	5.48247	0.320933	0.00135654	0.00155481	Infinity	MeOH_upland	Water_lowland	100 - 39.8 - 17.6 - 8.84	2543.46	66.31	70.2064	122.626	266.2	0	0	0	118.483	276.277	71.401	0	87.4269	0	4825.73	2765.6	39.0622	0	1375.07	2318.42	0	27.8725	0	17.5216	0	2.97667	0	0	0	0	0	0	67.5372	114.656	238.482	0	0
5.50_362.1797n	362.18	345.176	511.06	1	5.5032	0.220867	1.88446e-07	3.3657e-07	12056.3	EtOAc_upland	Hexane_upland	100 - 16.9 - 4.82	4501.41	17.6	384.457	646.001	638.049	6.01963	110.171	129.886	2027.26	2140.66	1514.82	142.698	226.668	145.101	1368.41	1173.51	47.0749	3.26899	236.144	473.557	4777.09	5161.46	3565.7	1044.31	1527.41	1291.26	0	0	1.1201	0	4.78968	0	369.84	604.014	571.612	6.64889	116.34
5.50_671.8477m/z		671.848	1261.68	2	5.5032	0.163683	0	0	Infinity	MeOH_upland	Hexane_upland	100 - 72.4 - 28.5 - 10.3 - 1.77 - 3.14	3035.86	6.91	378.612	279.045	488.985	38.0013	227.502	277.437	2705.71	2584.54	2956.86	974.607	2017.91	1761.4	2465.41	3762.78	2879.38	148.076	319.332	279.748	21.4928	5.86849	8.5237	0.0801831	0.57939	0.37792	0	0	0	0	0	0	364.217	260.908	438.07	41.9737	240.241
5.50_648.3109n	648.311	687.282	409.828	1	5.5032	0.35595	6.18052e-11	2.56087e-10	Infinity	MeOH_upland	Hexane_upland	100 - 81.8 - 4.66	1863.11	17.95	694.843	605.434	860.268	302.816	1054.3	770.288	333.673	205.187	174.347	113.37	128.68	189.39	4857.5	459.746	272.091	43.8652	388.047	377.98	255.259	120.859	45.6497	43.3008	13.5415	29.0776	0	0	0	0	0	0	668.426	566.084	770.693	334.471	1113.33
5.50_654.2454n	654.245	718.319	443.477	1	5.5032	0.20655	5.74967e-07	9.44941e-07	Infinity	MeOH_upland	Hexane_upland	92.6 - 92.7 - 100 - 24.2 - 17.6	2165.24	17.5	783.391	554.239	943.356	2.49092	19.5278	30.8954	506.574	693.871	534.009	2.17595	158.068	0.553094	4444.71	2002.59	48.4076	53.4193	2381.82	3038.35	737.495	873.269	558.917	798.3	651.137	1116.77	0	0	0	0	0	0	753.607	518.216	845.13	2.75131	20.6212
5.50_1064.5576n	1064.56	1047.55	529.141	1	5.5032	0.26375	7.63833e-14	8.68779e-13	Infinity	Whole root_lowland	EtOAc_upland	100 - 51.4 - 16.9 - 8.65 - 3.97	17980.5	17.03	21470.2	16730.2	15741.2	2008.47	8630.13	9729.94	936.569	1849.5	5076.92	596.566	1281.52	3908.27	783.165	3034.08	3467.04	8263.24	12473.4	13877.5	0	0	0	0	4.87646	0	0	0	0	0	7.99786	0	20653.9	15642.9	14102.2	2218.42	9113.37
5.50_1325.6607m/z		1325.66	498.399	1	5.5032	0.163683	7.7319e-11	3.11058e-10	Infinity	MeOH_upland	EtOAc_lowland	100 - 59.8	2021.26	15.21	152.701	113.267	127.63	0	64.7482	49.6232	1733.19	1707.9	2291.42	428.295	1101.91	1133.9	1483.27	2551.52	2028.98	63.4984	182.359	158.612	3.1603	0	0	0	0	0	0	0	0	0	0	0	146.896	105.905	114.341	0	68.3738
5.50_1359.6902n	1359.69	1360.7	513.61	1	5.5032	0.177967	7.12963e-12	4.00917e-11	Infinity	MeOH_upland	EtOAc_lowland	100 - 65.6 - 24.1 - 5.02 - 0.879	21212.7	6.64	1746.17	997.459	1391.47	44.3527	635.191	630.684	18184.2	19859.5	20745.3	5934.46	12909.6	11544.5	16685.9	27497.4	19454.8	726.32	1988.86	1787.1	112.242	0	52.087	0	0	0	0	0	0	0	0	0	1679.78	932.629	1246.59	48.989	670.758
5.52_356.1334n	356.133	357.141	393.942	1	5.51748	0.39885	1.15774e-06	1.80588e-06	5729.21	EtOAc_lowland	Hexane_upland	100 - 15.5	3122.27	3.24	702.893	1238.58	1051.11	0.913413	34.0887	57.5983	513.903	502.989	482.037	40.8569	42.8489	32.3871	701.869	361.703	11.8019	19.9329	480.632	541.631	1899.65	1009.73	2071.02	3007.82	4120.06	2238.93	0	1.63492	0	42.5688	63.9463	92.7467	676.17	1158.07	941.663	1.0089	35.9975
5.52_376.1584n	376.158	377.167	442.305	1	5.51748	0.22085	3.82838e-07	6.50209e-07	38275.5	EtOAc_lowland	Hexane_upland	100 - 19.2 - 0.546	31438.3	28.85	15370.3	9099.14	9849.04	28.6722	48.8275	146.799	1711.77	1501.81	2919.94	47.2822	229.105	66.8658	2402.98	1046.45	34.3829	58.4795	9449.28	9144.17	4185.88	3343.82	7235.82	41906.9	26431.6	25976.4	2.46411	0	0	0	59.2961	0	14785.9	8507.74	8823.52	31.6694	51.5616
5.52_422.2251m/z		422.225	533.194	1	5.51748	0.220867	4.64491e-06	6.69154e-06	5437.42	EtOAc_lowland	Hexane_upland	100 - 19.4 - 3.19	6649.97	5.28	2117.28	2323.83	2599.21	16.1272	14.2619	16.1924	313.536	198.276	371.795	8.85295	7.96689	8.38238	290.717	27.0277	0	25.9362	2050.72	1162.86	1588.92	1203.65	2576.55	10365.4	5363.08	4221.38	3.669	0	0	0	58.9246	0	2036.78	2172.79	2328.57	17.813	15.0605
5.52_455.2590n	455.259	438.256	583.556	1	5.51748	0.192267	2.656e-09	7.15695e-09	Infinity	EtOAc_upland	Hexane_upland	100 - 26.6 - 5.74	1646.41	27.7	269.843	682.381	605.75	29.3202	274.325	247.532	906.674	2294.66	1047.8	376.669	1314.9	853.806	71.0082	2186.81	332.656	4.38445	55.3891	131.413	2134.8	1572.97	1231.46	485.65	1761.72	1189.33	0	0	0	0	2.19549	0	259.583	638.03	542.677	32.3852	289.686
5.52_535.1943m/z		535.194	363.062	1	5.51748	0.634017	4.62814e-07	7.72961e-07	Infinity	MeOH_lowland	Hexane_upland	100 - 23.3 - 99.2	1125.26	14.31	441.447	333.738	648.277	0	2.41999	18.0029	187.347	247.055	205.992	0.276079	53.5783	0.336104	920.362	483.829	16.0458	54.8477	1339.19	1981.73	410.659	433.066	291.492	763.743	516.271	638.357	0	0	0	0	0	0	424.663	312.047	580.776	0	2.55549
5.52_1098.5858m/z		1098.59	533.196	1	5.51748	0.220867	1.17055e-10	4.44211e-10	Infinity	Whole root_upland	EtOAc_upland	100 - 45.5 - 13.1 - 1.58	1463.54	36.97	566.995	267.516	565.844	126.417	134.71	364.626	106.985	949.489	3334.14	116.265	614.897	3287.78	70.4618	1075.64	1529.11	162.68	361.978	585.572	0	0	0	0	0	0	0	0	0	0	0	0	545.438	250.129	506.926	139.632	142.253
5.53_162.0355n	162.036	163.043	262.462	1	5.53178	0.270183	1.68717e-08	3.7696e-08	422597	EtOAc_lowland	Water_upland	100 - 8.04	9675.88	14.34	2354.8	1565.65	4294.1	0	0	10.63	1185.19	1531.87	1941.76	0	0.0686887	0	469.61	24.4669	670.593	330.778	1411.33	882.168	3487.7	5223.18	6864.53	6719.07	10009.3	12299.2	14.2567	10.8429	11.7869	0	142.332	0	2265.27	1463.89	3846.98	0	0
5.53_1242.6324m/z		1242.63	508.892	1	5.53178	0.4482	2.43973e-11	1.15923e-10	Infinity	MeOH_lowland	EtOAc_upland	100 - 62.6	1823.69	26.92	573.632	498.848	823.806	8.0806	86.4775	317.822	33.2267	404.018	241.105	15.7838	174.463	41.1438	219.988	650.784	743.778	899.114	1709.5	2862.44	0	0	0	0	0	0	0	0	0	0	0	0	551.823	466.425	738.028	8.92529	91.3198
5.55_407.1774m/z		407.177	435.785	1	5.54608	0.177967	8.65933e-06	1.21056e-05	Infinity	EtOAc_lowland	Hexane_upland	100 - 18.2	2204.89	12.72	923.242	735.402	758.395	0	2.55124	17.3955	98.7574	80.4883	108.183	0.0113263	0.129802	0	78.1093	46.2054	0.00734758	0	671.475	955.068	273.404	209.095	308.06	2624.11	1908.46	2082.11	0	0	0	0	0	0	888.14	687.605	679.428	0	2.69409
5.55_606.3795m/z		606.379	625.832	2	5.54608	0.37025	1.18786e-09	3.53016e-09	Infinity	Whole root_lowland	Hexane_upland	100 - 48.6 - 17.6 - 3.1 - 0.792	4684.92	30.74	11695.6	1172.47	1186.69	4.79144	48.942	39.1414	315.601	5105	1009.2	10.5554	45.5355	73.4078	52.2752	75.9155	98.7867	19.3326	37.1745	25.4904	43.3554	70.6463	37.2795	11.6891	1.73915	0.859238	0	0	0	0	0	0	11250.9	1096.27	1063.13	5.29231	51.6825
5.56_447.2574m/z		447.257	575.553	1	5.56037	0.163683	1.20093e-08	2.78392e-08	Infinity	Whole root_upland	Hexane_upland	100 - 23.3 - 2.68	2643.61	24.21	101.453	1559.42	114.937	38.5778	23.718	30.0774	1898.45	4924.51	1107.87	1184.21	1925.65	789.016	9.21159	1997.42	30.4154	0	0	0.56502	280.26	13.3981	138.817	0.419936	1.97649	0	0	0	0	0	0	0	97.5957	1458.07	102.969	42.6104	25.0461
5.56_686.3065m/z		686.306	446.588	1	5.56037	0.37025	2.66454e-15	5.48621e-14	Infinity	MeOH_upland	Hexane_upland	35 - 100	1056.65	17.63	145.578	275.706	322.338	117.469	218.327	180.771	88.3416	140.242	145.574	26.3816	50.8076	8.68061	1049.35	761.317	1359.29	764.117	1016.04	1083.28	71.7916	53.0755	17.5202	178.893	103.635	153.349	0	0	0	0	0	0	140.044	257.786	288.775	129.749	230.552
5.56_734.3118m/z		734.312	424.664	1	5.56037	0.683317	2.19761e-05	2.92263e-05	Infinity	MeOH_lowland	Hexane_upland	100 - 42.2 - 33.1 - 12.3 - 4.66	3003.25	15.96	1025.62	1246.96	1417.12	2.17291	68.9831	212.767	758.639	1092.3	765.905	69.6619	496.718	82.3207	3774.69	3450.45	12.2788	10.89	3796.84	5202	694.887	764.729	368.118	1098.73	665.016	913.052	0	0	0	0	0	0	986.63	1165.92	1269.56	2.40005	72.8458
5.56_1268.6261n	1268.63	1286.66	512.46	1	5.56037	0.46245	8.20011e-12	4.50389e-11	Infinity	MeOH_lowland	EtOAc_upland	100 - 59.8 - 19.5 - 4.09 - 0.395	11160	29.93	10895.3	2738.12	9933.72	23.9963	1548.8	3344.38	1036.53	1746.94	1116.56	65.316	1212.1	133.301	1605.92	4335.78	2676.15	3349.84	10791.5	19338.5	0	0	0	0	0	0	0	0	0	0	0	0	10481.1	2560.16	8899.38	26.5047	1635.53
5.57_492.2225n	492.223	493.232	469.771	1	5.57467	0.270183	6.50186e-09	1.59859e-08	Infinity	EtOAc_upland	Hexane_upland	100 - 29.2	1795.31	19.66	282.963	138.108	253.87	6.7234	84.6387	48.2719	592.637	1355.73	728.433	90.2795	126.634	132.579	1766.03	1209.57	23.0155	25.6312	196.183	260.232	1447.86	2800.65	1137.41	746.011	301.84	340.661	0	0	0	0	0	0	272.205	129.132	227.436	7.42622	89.378
5.57_540.2447n	540.245	541.252	465.524	1	5.57467	0.227283	3.84406e-06	5.59199e-06	Infinity	EtOAc_upland	Hexane_upland	100 - 28.8 - 5.25 - 0.257	3671.41	39.72	698.156	296.867	635.624	14.234	82.7511	94.1943	1306.71	2661.1	1279.5	25.6191	277.264	54.4153	4095.66	2702.25	43.6562	0.617971	659.076	1352.53	3064.83	5572.56	2376.84	1860.12	769.055	933.672	0	0	0	0	0	0	671.612	277.572	569.44	15.7219	87.3847
5.57_576.2913m/z		576.291	505.499	1	5.57467	0.220867	0.000435686	0.000515709	Infinity	EtOAc_upland	Hexane_upland	100 - 25.3	2960.19	42.91	286.425	110.844	227.558	0	20.8662	29.5177	661.063	1732.7	685.39	18.3822	119.382	0.300156	1762.7	1319.2	0.311351	0	255.131	326.981	2375.89	4557.99	1946.7	1205	535.022	634.917	0	0	0	0	0	0	275.535	103.64	203.864	0	22.0346
5.57_870.4753n	870.475	853.472	553.02	1	5.57467	0.2416	1.08219e-07	2.02187e-07	Infinity	Whole root_upland	Whole root_lowland	100 - 42.5 - 10 - 1.33	5958.35	98.83	0	0	0	0	0	0	152.332	3150.55	14572.2	103.7	2006.25	14467.8	105.821	3449.59	7166.99	0	0	0	0	0	63.9539	0	0	0	0	0	0	0	0	0	0	0	0	0	0
5.57_1070.5824m/z		1070.58	544.033	1	5.57467	0.241617	2.38143e-07	4.18077e-07	Infinity	Whole root_upland	Whole root_lowland	100 - 21.6 - 2.86	6530.81	102.89	0	0	0	0	0	0	185.374	3445.56	15961.5	143.762	2268.82	16579.4	57.6612	3873.85	8706.82	0	0	2.1723	0	0	68.2691	0	0	0	0	0	0	0	0	0	0	0	0	0	0
5.59_413.3062n	413.306	431.323	749.442	1	5.58897	0.5055	1.11985e-07	2.08499e-07	Infinity	Whole root_upland	Hexane_upland	100 - 19.5	1187.86	16.47	69.7084	52.0868	54.0704	6.07335	25.3401	30.9118	136.692	742.569	2684.33	125.513	499.895	2776.6	39.0578	859.154	1218.2	10.4917	42.4856	123.544	64.8405	129.123	46.7534	6.09505	1.86595	12.5368	0	0	0	0	0	0	67.0581	48.7014	48.4404	6.70822	26.759
5.59_688.2991n	688.299	689.308	446.98	1	5.58897	0.270183	3.54363e-05	4.62088e-05	Infinity	MeOH_upland	Hexane_upland	100 - 51 - 7.02 - 15.2	1773.6	19.49	311.569	73.8332	179.497	5.94987	10.076	54.707	609.83	780.974	536.991	3.26714	125.184	9.30226	3723.51	1544.14	53.1661	0	598.35	652.489	1038.96	1170.4	704.411	660.788	226.067	208.917	0	0	0	0	0	0	299.723	69.0344	160.807	6.57184	10.6402
5.59_772.3680m/z		772.368	476.507	1	5.58897	0.220867	5.28799e-06	7.561e-06	Infinity	MeOH_upland	Hexane_upland	100 - 36.8 - 8.32 - 0.975	7197.31	26.51	766.981	181.932	406.221	0	0	9.64562	2159.85	3043.25	1841.53	8.24385	519.861	64.3304	15287	6118.86	186.109	0	1525.08	1586.91	5148.28	5608.75	3223.46	2242.54	678.56	781.379	0	0	0	0	0	0	737.821	170.107	363.923	0	0
5.59_800.3963m/z		800.396	495.139	1	5.58897	0.192267	0.000171858	0.000210049	Infinity	EtOAc_upland	Water_lowland	100 - 34.9 - 5.22	1103.88	23.51	70.4503	31.0863	49.4132	0	0	0	637.129	274.708	103.864	0	125.561	0	2530.9	367.934	1.96025	0	217.113	155.564	1341.73	1142.91	827.003	407.012	140.19	124.276	0	0	0	0	0	0	67.7719	29.0659	44.2681	0	0
5.59_967.4174n	967.417	968.442	456.374	1	5.58897	0.37025	0.00231479	0.00261505	Infinity	MeOH_upland	Hexane_upland	100 - 43.9 - 10.9 - 0.98	2940.5	22.33	240.465	181.168	379.176	0	0	4.75785	488.178	328.717	349.123	0	92.6802	3.10885	7018.18	1801.34	1.98111	0	2373.32	3744.76	540.569	339.038	237.258	228.939	32.3763	76.5347	0	0	0	0	0	0	231.323	169.393	339.694	0	0
5.59_1208.6336n	1208.63	1226.64	519.516	1	5.58897	0.298767	1.48215e-13	1.54567e-12	Infinity	MeOH_lowland	Hexane_upland	100 - 56.8	12246.4	15.56	3439.16	3142.12	4226.63	77.8196	453.627	1180.56	270.618	387.242	344.717	19.1343	195.212	98.2903	515.658	627.952	980.87	4834.94	15217.9	16686.5	509.013	790.964	393.636	159.567	75.5361	71.9067	0	0	0	0	0	0	3308.41	2937.9	3786.54	85.9544	479.028
5.59_1372.6958m/z		1372.7	506.876	1	5.58897	0.456017	1.93842e-08	4.25985e-08	Infinity	MeOH_lowland	EtOAc_upland	100 - 64.2	1971.31	12.89	400.53	519.379	466.068	0	65.4113	45.8794	5.96641	66.6701	58.7686	0	26.9315	0	438.604	411.21	919.561	1010.5	2627.82	2275.6	0	0	0	0	0	0	0	0	0	0	0	0	385.302	485.622	417.54	0	69.074
5.60_414.1750n	414.175	397.172	432.453	1	5.60325	0.192267	5.54767e-05	7.08457e-05	Infinity	EtOAc_upland	Hexane_upland	100 - 18.1 - 2.75	1820.78	8.5	387.773	329.427	595.229	0.510912	4.10199	0.54913	584.5	697.91	549.435	20.7138	9.99118	0.0506284	1392.69	380.004	0	0	588.458	626.613	1957.06	1902.95	1602.35	1678.21	1712.75	1956.1	0	0	0	0	0	0	373.03	308.016	533.251	0.56432	4.33168
5.60_628.3940m/z		628.394	626.935	2	5.60325	0.34165	4.4349e-12	2.66958e-11	Infinity	Whole root_lowland	EtOAc_lowland	100 - 54.8 - 20.2 - 4.22 - 0.584	5693.41	72.36	14246.7	1324.26	1509.24	0.650004	3.99931	5.30424	294.104	5960.42	1044.41	1.11034	0	4.87381	0	0.481456	0.0211995	0	0	0.00300533	0.00136278	0.00201354	0.0631924	0	0	0	0	0	0	0	0	0	13705.1	1238.19	1352.09	0.717952	4.22325
5.60_721.4270m/z		721.427	591.871	1	5.60325	0.669083	7.62823e-11	3.07504e-10	Infinity	MeOH_upland	Hexane_upland	100 - 33.6	1509.82	8.14	642.246	322.783	489.303	47.7796	104.342	163.285	211.436	1173.52	2934.75	63.0508	729.069	2842.66	672.764	1942.17	1914.53	591.342	1265.27	1705.36	7.65512	7.49775	8.68815	17.5485	3.21887	5.13846	0	0	0	0	0	0	617.828	301.804	438.355	52.7742	110.184
5.60_936.5315m/z		936.531	567.487	1	5.60325	0.213	1.41576e-07	2.58259e-07	Infinity	Whole root_upland	EtOAc_lowland	100 - 43.8 - 10.4 - 1.37	4894.39	63.84	1152.88	214.227	986.121	218.758	32.2626	607.258	239.455	3749.13	10694.6	118.682	2671.85	11443.5	74.0493	4479.78	4091.13	241.284	792.827	1396.01	0	0	27.1665	0	0	0	0	0	0	0	0	0	1109.05	200.303	883.442	241.626	34.0691
5.62_715.8568m/z		715.857	1196.84	2	5.61755	0.192283	1.08782e-05	1.504e-05	Infinity	MeOH_upland	Hexane_upland	100 - 81.4 - 29.5 - 13.6	1752.89	32.27	419.076	225.866	540.593	0	23.2091	145.631	799.999	1484.05	993.766	0	1057.04	23.0315	1070.43	2947.59	1240.64	178.365	827.962	1670.76	13.9248	16.5267	1.76076	14.5656	11.6072	26.9122	0	0	0	0	0	0	403.143	211.186	484.304	0	24.5087
5.62_1072.4200m/z		1072.42	391.66	1	5.61755	0.441733	0.000108306	0.000134712	Infinity	MeOH_lowland	Water_lowland	99.2 - 47.3 - 94.9 - 40.8 - 100 - 41.6 - 12.9	3166.98	13.32	178.307	356.629	468.707	0	0	0	33.764	35.9375	27.6084	0	8.90435	0.704823	5258.89	1799.84	60.6935	0	4248.4	5252.54	0	7.29178	0	0	0	0	0	0	0	0	0	0	171.528	333.45	419.903	0	0
5.62_1098.5846m/z		1098.58	532.1	1	5.61755	0.284483	4.67004e-05	6.01202e-05	Infinity	MeOH_lowland	EtOAc_upland	100 - 44.4 - 15.2 - 2.4	1374.84	57.88	2038.59	31.6566	1662.01	104.844	0	765.099	28.5842	513.3	991.742	0	407.028	655.642	319.441	1168.88	1335.01	1019.08	505.346	2600.09	0	0	0	0	0	0	0	0	0	0	0	0	1961.09	29.5991	1488.95	115.804	0
5.62_1448.7139m/z		1448.71	492.75	1	5.61755	0.34165	7.29492e-09	1.77295e-08	Infinity	MeOH_upland	EtOAc_upland	100 - 64.3 - 21.4 - 4.84	4882.66	41.59	768.468	392.512	1077.72	0	51.9368	239.327	1790.42	4015.91	2444.21	18.6576	2560.79	149.384	2398.58	8817.8	3431.61	295.347	1687.79	4028.56	0	0	0	0	0	0	0	0	0	0	0	0	739.251	367	965.504	0	54.845
5.63_317.2054n	317.205	350.239	682.215	1	5.63185	0.38455	1.29014e-06	2.00073e-06	Infinity	EtOAc_upland	Hexane_upland	100 - 18.8	1269.67	68.09	338.101	136.211	1203.31	71.7463	86.8271	440.51	389.293	394.863	1158.5	59.8173	42.7022	268.239	29.1809	149.696	40.7792	19.2037	2.19687	378.185	998.699	573.088	2237.21	343.816	262.078	2040.23	0	0	0	0	9.09375	0	325.247	127.358	1078.02	79.2462	91.6889
5.63_529.2982n	529.298	512.295	575.615	1	5.63185	0.220867	1.01925e-10	3.94627e-10	Infinity	Whole root_lowland	Hexane_upland	100 - 23.9 - 5.43 - 0.315	2668.47	9.86	2694.67	602.124	4708.63	727.944	799.787	3970.33	399.945	284.19	970.628	165.253	161.241	789.033	122.488	374.804	47.7494	55.6857	125.743	914.692	230.546	193.892	231.958	955.223	293.087	858.278	0	0	0	0	0	0	2592.22	562.989	4218.35	804.039	844.571
5.63_1196.6251m/z		1196.63	522.403	1	5.63185	0.220867	5.00704e-09	1.25909e-08	Infinity	MeOH_lowland	EtOAc_upland	100 - 76.6 - 40.5 - 8.24	1648.43	34.16	129.95	254.718	258.971	0	0	12.2883	180.35	27.8929	76.582	298.268	2.9086	62.7327	115.095	186.628	255.218	341.411	1964.53	2639.36	0	0	0	0	0	0	0	0	0	0	0	0	125.009	238.162	232.006	0	0
5.65_480.2339m/z		480.234	487.144	1	5.64615	0.192283	1.07432e-05	1.48686e-05	Infinity	EtOAc_lowland	Hexane_upland	100 - 37.3	1217.1	5.34	291.99	330.149	373.649	6.69605	84.1226	162.203	215.82	239.699	232.547	62.7364	77.8476	91.5948	47.984	121.022	0	0	91.7916	235.922	760.787	1060.67	892.748	1772.19	1065.35	813.754	0	0	0	0	0	0	280.889	308.691	334.743	7.39601	88.833
5.65_593.3584m/z		593.358	603.969	1	5.64615	0.220867	1.11022e-16	3.53773e-15	Infinity	Whole root_lowland	EtOAc_upland	100 - 26.9 - 2.64	1072.89	38.82	649.008	833.008	1736.64	378.326	1003.09	1635.66	360.154	777.26	816.022	180.638	562.968	589.162	325.484	1299.29	625.651	148.475	249.241	655.953	0	0	0	0	0	0	0	0	0	0	0	0	624.334	778.867	1555.81	417.874	1059.26
5.65_1238.6141n	1238.61	1256.65	515.761	1	5.64615	0.255883	1.02361e-08	2.4062e-08	Infinity	MeOH_upland	EtOAc_lowland	100 - 57.9 - 24.8 - 7.71 - 4.32	7268.31	53.6	1248.16	347.54	1402.4	0	82.4826	429.63	7449.15	7855.38	2235.51	162.155	5179.39	193.546	5979.34	14061.1	1764.53	408.525	1481.17	3583.18	3.8053	0	0	0	0	0	0	0	0	0	0	0	1200.71	324.952	1256.38	0	87.1012
5.66_626.3141m/z		626.314	501.487	2	5.66043	0.24945	1.25331e-07	2.31146e-07	Infinity	MeOH_upland	Hexane_upland	100 - 49.1 - 39.4 - 6.34	1259.21	24.14	124.764	53.6543	265.547	10.1479	43.2803	208.598	688.551	1087.64	793.854	70.4652	746.885	111.59	827.179	2093.51	856.929	5.50189	164.26	327.689	10.4055	22.3277	0	2.02519	2.23659	4.83258	0	0	0	0	0	0	120.021	50.1671	237.897	11.2087	45.7038
5.66_634.8288m/z		634.829	1305.52	2	5.66043	0.31305	1.0568e-09	3.18547e-09	Infinity	MeOH_upland	EtOAc_upland	100 - 67.7 - 26.4 - 9.63 - 0.277	1632.78	29.5	1126.3	327.335	816.466	19.7116	143.057	350.334	809.699	1307.27	808.462	1.85997	888.412	15.8201	1121.87	2558.17	1218.3	432.294	1043.63	1794.3	0	0	0	0	0	0	0	0	0	0	0	0	1083.48	306.06	731.452	21.7722	151.067
5.66_650.4077m/z		650.408	626.805	2	5.66043	0.341667	6.3174e-09	1.55801e-08	Infinity	Whole root_lowland	Water_lowland	100 - 57 - 21.1 - 4.6	5872.56	124.48	14808.3	1330.08	1479.31	0	0	0	300.519	5960.76	1114.01	0	0	0	0	0	13.1406	40.7149	0	0	0	0	0	0	0.039131	0	0	0	0	0	0	0	14245.3	1243.63	1325.28	0	0
5.66_700.8512m/z		700.851	1214.48	2	5.66043	0.298767	1.30541e-09	3.8257e-09	Infinity	MeOH_upland	Hexane_upland	100 - 94.7 - 32.1 - 26.2 - 2.78	10095.1	24.63	324.462	682.909	765.014	25.4933	212.292	232.423	5177.23	7620.34	5007.99	71.7411	5271.03	320.33	7702.76	15216.9	7365.57	65.7057	2214.51	3070.88	316.455	332.684	195.371	203.803	84.9923	145.177	0	0	0	0	0	0	312.126	638.523	685.358	28.1583	224.179
5.66_764.3260m/z		764.326	426.577	1	5.66043	0.548467	0.000330888	0.000395745	Infinity	MeOH_lowland	Hexane_upland	100 - 32.1 - 11.3 - 1.95	3378.36	20.32	2004.94	3134.04	3887.37	9.97879	364.078	1583.99	344.767	484.378	516.009	33.7631	320.498	92.8732	292.485	1138.24	0	6.33171	2082.89	8045.86	57.8724	82.8857	35.5595	626.99	328.48	616.975	0	0	0	0	0	0	1928.71	2930.34	3482.6	11.0219	384.465
5.66_1400.6699n	1400.67	1418.7	496.212	1	5.66043	0.31305	6.64799e-09	1.62983e-08	Infinity	MeOH_upland	EtOAc_lowland	100 - 69.3 - 29.3 - 7.55 - 1.35	44316.3	25.37	169.846	105.46	286.054	0	0	25.7036	20193.6	32371.1	22943.9	82.7354	21420.2	791.673	31110.2	68616.4	33222.3	95.0281	648.018	1836.43	103.552	0	45.2796	0	0	0	0	0	0	0	0	0	163.389	98.6056	256.269	0	0
5.70_219.1060m/z		219.106	483.784	1	5.69547	0.313067	6.40499e-11	2.64025e-10	Infinity	EtOAc_upland	Hexane_upland	100 - 11.7 - 0.844	6607.69	7.84	1716.53	2167.81	1304.7	0.0199486	0	0	1989.97	1842.19	2154.81	4.78988	54.6664	0	1715.76	304.567	242.39	28.799	757.182	380.169	6811.06	5576.17	7435.83	6347.92	3976.38	4873.28	0	0	0	0	4.28763	0	1651.27	2026.91	1168.85	0.0220339	0
5.70_704.2738m/z		704.274	388.791	1	5.69547	0.6405	1.40918e-07	2.57219e-07	Infinity	EtOAc_upland	Hexane_upland	100 - 32.2 - 36.7 - 6.64	2223.83	11.85	685.242	501.86	1220.52	0	189.943	317.675	1037.44	1215.51	1315.81	673.593	307.818	1091.04	3402.02	1977.07	275.151	51.9251	763.026	1196.37	2165.36	2770.4	1735.74	1875.61	1150.34	2335.36	0	0	0	0	0	0	659.189	469.242	1093.43	0	200.578
5.71_548.3164m/z		548.316	577.03	1	5.70975	0.398833	5.43026e-08	1.07826e-07	Infinity	Whole root_lowland	EtOAc_upland	100 - 18.7	1407.02	60.12	738.72	1124.25	2358.09	276.434	1116.68	1901.01	52.5793	3.93872	279.213	98.6144	17.9875	328.618	0.0350803	5.03177	23.222	28.8664	38.0946	1080.67	0	0	0	0	0	0	0	0	0	0	0	0	710.634	1051.18	2112.55	305.331	1179.21
5.71_574.2757m/z		574.276	480.076	1	5.70975	0.341667	1.68436e-05	2.27088e-05	Infinity	EtOAc_lowland	Hexane_upland	100 - 27.2	2587.13	1.21	425.332	418.07	786.137	0	8.68436	17.7692	361.968	369.163	361.211	9.60575	11.9083	16.2242	944.012	217.946	4.33877	0	871.503	1030.88	1430.33	1359.12	1375.49	2207.36	2440.7	3113.33	0	0	0	0	0	0	409.161	390.897	704.281	0	9.17064
5.71_1154.5779m/z		1154.58	500.52	1	5.70975	0.1637	5.83644e-05	7.43678e-05	Infinity	Water_upland	Whole root_lowland	100 - 52.7 - 13.4	1786.32	33.1	0	0	0	0	0	0	10.3895	1714.62	3436.15	32.4098	1153.29	4173.27	0	1043.9	10.1507	12.3986	24.2377	17.2879	0	0	0	0	0	0	0	0	0	0	0	0	0	0	0	0	0
5.72_550.3309m/z		550.331	601.219	1	5.72407	0.284483	2.85702e-07	4.95291e-07	Infinity	Whole root_lowland	EtOAc_upland	100 - 16.2 - 0.643	1054.54	47.04	2023.23	286.853	853.549	22.8198	99.641	407.276	0	2.41388	0.000114513	68.455	39.9314	26.9691	0	0.116308	0	8.10325	172.113	1844.6	0	0	0	24.9581	0	1.3168	0	0	0	0	0	0	1946.31	268.209	764.674	25.2053	105.22
5.72_672.4205m/z		672.42	625.283	2	5.72407	0.270183	1.30521e-10	4.90218e-10	Infinity	Whole root_lowland	EtOAc_upland	100 - 59.2 - 22 - 4.98 - 0.882	5892.17	84.89	14918.8	1289.03	1468.68	8.28538	9.94111	103.499	312.504	5984.56	1149.12	1.7138	0	3.39067	0.832333	0.0354451	0.565907	0	0	5.31135	0	0	0	0	0	0	0	0	0	0	0	0	14351.6	1205.25	1315.75	9.15148	10.4978
5.72_1191.5993m/z		1191.6	502.947	1	5.72407	0.456033	5.31264e-11	2.26918e-10	Infinity	MeOH_lowland	EtOAc_upland	100 - 55.3	1463.21	46.39	1275.01	679.245	1858.47	85.8163	456.484	1101.39	27.1473	167.487	54.9679	4.47709	120.203	4.73077	70.1791	326.91	60.8191	470.923	1031.22	2887.5	0	0	0	0	0	0	0	0	0	0	0	0	1226.54	635.098	1664.96	94.787	482.044
5.74_688.3655m/z		688.365	530.905	1	5.73835	0.206567	2.99012e-06	4.40563e-06	Infinity	MeOH_upland	Water_upland	100 - 29.9	3813.23	7.71	30.7687	5.44767	5.80808	4.30598	2.75708	1.80407	357.297	21.1209	3.99614	0	0	0	11067.2	135.614	236.919	96.0379	88.9479	103.781	30.4518	3.13388	1.99517	3.16837	0.0786803	3.1691	0	0	0	0	0	0	29.5989	5.0936	5.20332	4.7561	2.91147
5.77_328.1376n	328.138	311.134	431.573	1	5.76693	0.35595	1.97939e-06	2.99557e-06	Infinity	EtOAc_lowland	Hexane_upland	100 - 19.6	1074.46	11.54	376.8	261.028	492.252	4.39265	18.928	22.7562	253.687	416.958	264.415	0.403275	11.3338	12.59	482.151	220.388	24.7614	0.551389	457.448	557.225	945.306	1029.93	738.101	1202.46	954.818	1066.09	0	0	0	0.554022	0	0	362.474	244.063	440.997	4.85183	19.9878
5.77_340.1369n	340.137	341.145	424.605	1	5.76693	0.491067	0	0	Infinity	EtOAc_lowland	Hexane_upland	100 - 16.8	2005.08	14.98	854.934	441.752	698.863	5.97815	14.3739	15.4362	653.454	1071.58	569.716	58.1971	38.8617	22.9755	1337.05	504.202	504.972	587.786	862.075	519.841	2027.15	2081.16	1565.74	2475.49	1874.74	1665.02	0	0	0	0	0	0	822.43	413.041	626.095	6.60307	15.1787
5.77_345.1759m/z		345.176	509.565	1	5.76693	0.163683	0.000363301	0.000433478	Infinity	MeOH_lowland	Hexane_upland	100 - 16.6	3262.69	34.89	637.78	712.035	2324.53	0	11.3297	411.443	1399.32	2670.2	1492.33	25.9729	1626.27	25.4715	995.401	5488.2	307.689	0	2756.06	7032.02	686.549	1406.45	492.945	500.279	579.995	941.465	0	0	0	0	0	0	613.532	665.757	2082.49	0	11.9641
5.77_264.0849n	264.085	551.129	234.5	1	5.76693	0.192283	4.36777e-08	8.88379e-08	Infinity	EtOAc_upland	Water_lowland	100 - 26	7520.09	29.56	16.2664	10.8098	51.6559	0	0	0	1023.67	1973.39	813.423	0	9.9922e-06	0	582.17	43.8267	0	1.66193	55.8149	76.7919	6308.94	10085.8	6165.52	78.8484	79.618	135.839	0	0	0	0	0	0	15.6479	10.1072	46.2773	0	0
5.77_581.3142n	581.314	582.301	517.546	1	5.76693	0.2416	1.39044e-06	2.14799e-06	Infinity	MeOH_lowland	Hexane_upland	100 - 25.5 - 6.58	2613.62	22.9	870.227	1223.05	2348.75	13.053	122.621	1542.52	2466.13	2485.04	1419.44	129.414	4244.39	165.24	976.266	2810.4	587.577	160.175	3441.89	4238.8	1170.35	1724.57	800.331	693.949	756.511	1051.5	0	0	0	0	34.355	0	837.141	1143.56	2104.19	14.4175	129.487
5.77_661.2345n	661.234	626.221	352.286	1	5.76693	0.24945	2.05129e-10	7.34695e-10	Infinity	Whole root_lowland	Hexane_upland	100 - 26.1 - 2.74	2351.51	12.6	2350.22	2055.93	2648.39	1222.16	1525.23	2500.82	854.911	914.455	1199.29	1572.38	778.718	1567.78	203.054	986.463	14.5076	111.762	328.969	267.645	10.3846	14.7996	0	178.087	69.5874	107.012	0	0	0	0	0	0	2260.87	1922.3	2372.63	1349.91	1610.64
5.77_654.2520m/z		654.252	385.15	1	5.76693	0.213	7.36401e-06	1.03597e-05	Infinity	Water_lowland	Hexane_upland	100 - 27.8 - 4.11	1361.53	12.13	213.854	390.006	268.028	1379	1517.22	1188.36	184.044	104.381	152.255	1366.21	232.382	753.816	92.5559	76.4181	0	0	223.287	150.074	4.58792	2.97973	0	33.9019	31.5316	43.1217	0	0	0	0	0	0	205.724	364.658	240.12	1523.15	1602.18
5.77_1342.8942n	1342.89	694.434	624.268	2	5.76693	0.313067	1.05578e-08	2.47602e-08	Infinity	Whole root_lowland	EtOAc_upland	100 - 58.3 - 24.4 - 5.03 - 0.839	5194.29	27.37	13113.7	1191.76	1277.41	0	18.8544	14.8739	279.366	5429.89	1008.83	14.8882	24.2251	11.7508	234.695	255.936	146.362	16.3054	12.9062	24.0889	0	0	0	0	1.04613	1.47561	0	0	0	0	15.4028	0	12615.1	1114.3	1144.4	0	19.9102
5.77_936.5316m/z		936.532	567.674	1	5.76693	0.39885	1.80964e-07	3.24362e-07	Infinity	MeOH_upland	EtOAc_upland	100 - 40.4 - 11.8 - 1.16	3599.61	61.16	2230.57	72.0407	3125.06	3.03091	9.17879	1067.52	431.179	2506.07	6150.45	7.81176	1722.58	1530.84	1058.7	4806.61	4933.54	1441.19	1097.84	6059.08	0	0	0	0.389677	0	0.683039	0	0	0	0	0	0	2145.76	67.3585	2799.67	3.34775	9.69275
5.78_285.1177m/z		285.118	412.748	1	5.78123	0.163683	1.0246e-07	1.92323e-07	Infinity	EtOAc_lowland	Water_lowland	100 - 15.5	1712.17	14.43	277.208	341.037	842.466	0	0	0	192.451	300.337	190.375	0	4.87417	0	324.789	132.504	19.4897	0	287.64	350.502	653.851	739.967	552.897	1179.17	1302.95	2654.39	0	0	0	0	0	0	266.669	318.871	754.745	0	0
5.78_145.0601n	145.06	313.15	478.233	1	5.78123	0.198717	7.70606e-09	1.85937e-08	Infinity	EtOAc_lowland	Hexane_upland	100 - 17.3 - 0.735	10965.8	13.5	2028.75	2453.91	5715.5	1.72905	17.3977	36.7591	1446.64	2139.34	1505.79	8.00905	62.7396	3.58845	2195.24	690.564	202.26	16.2543	1830.56	2003.91	4550.6	5230.36	3992.76	7648.43	8515.79	16733.1	0	0	0	0	6.135	0	1951.62	2294.42	5120.38	1.90979	18.3718
5.78_298.1247n	298.125	331.16	484.537	1	5.78123	0.22085	5.00813e-09	1.25909e-08	12424.3	EtOAc_lowland	Hexane_upland	100 - 19.6	33382.4	9.97	6605.1	7926.5	17408.4	31.0299	42.5806	104.299	4790.77	6565.2	4756.67	46.0152	107.258	46.6016	7494.65	1841.1	809.537	85.8733	6074.58	6092.29	15756.3	16922.5	13859.6	25599.7	28813.5	45734.1	4.92759	3.13304	0	0.980299	37.0154	0	6353.98	7411.32	15595.8	34.2736	44.9648
5.78_360.1629n	360.163	343.16	465.146	1	5.78123	0.448167	1.7243e-11	8.56272e-11	Infinity	EtOAc_lowland	Hexane_upland	100 - 16.3 - 0.478	2982.76	14.1	506.564	591.566	1160.89	9.23291	71.3503	46.0338	526.121	590.672	444.26	30.1377	71.1577	25.475	2778.04	962.726	165.488	49.2271	754.792	633.555	1287.31	1268.87	929.695	2248.48	2305.66	4394.13	0	0	0	0	0	0	487.305	553.118	1040.01	10.1981	75.3455
5.78_519.2764n	519.276	552.254	459.111	1	5.78123	0.32735	8.23903e-09	1.97845e-08	Infinity	MeOH_upland	Hexane_upland	100 - 47.3 - 32.9 - 6.05	1652.72	14.45	909.991	665.691	1379.19	455.261	964.824	1639.67	918.91	896.667	698.956	285.996	402.415	423.958	2910.06	1602.83	445.28	4.44341	369.704	769.028	528.591	331.905	200.722	340.907	161.14	229.794	0	0	0	2.27368	0	0	875.394	622.424	1235.59	502.851	1018.85
5.78_736.3314m/z		736.331	450.052	1	5.78123	0.249467	5.40333e-08	1.07345e-07	Infinity	MeOH_upland	Hexane_upland	100 - 28.3	1189.61	22.83	41.86	18.2304	77.2351	0	0	2.0823	138.706	187.12	96.5882	0	22.0218	0	2363.73	1162.55	42.5502	22.0093	142.663	157.774	244.274	251.956	129.182	249.419	162.687	250.678	0	0	0	0	0	0	40.2685	17.0455	69.1931	0	0
5.78_1032.5301n	1032.53	1050.56	536.806	1	5.78123	0.306633	1.61771e-08	3.63058e-08	Infinity	MeOH_upland	EtOAc_upland	100 - 46	13117.7	4.61	126.053	88.6846	205.309	0	0	12.4764	1498.23	3166.3	2830.05	0	1640.17	391.975	13503.8	12421	13428.3	1369.6	1509.88	1344.8	0	0	0	0	0	0	0	0	0	0	0	0	121.26	82.9205	183.932	0	0
5.81_333.2128m/z		333.213	638.68	1	5.80983	0.433867	2.09026e-08	4.55613e-08	2044.33	EtOAc_upland	Hexane_lowland	100 - 21.1 - 2.05	30621.4	53.07	8267.28	2650.6	14497.1	516.391	1654.43	5162.78	8655.36	11407.2	29689	686.364	1007.72	4905.93	1836.76	4175.54	1755.8	171.979	819.53	7829.77	18747.4	23111.7	50004.9	9105.42	6582.3	20466.2	4.53849	39.3584	7.48375	6.54808	35.2333	3.15451	7952.96	2478.33	12987.6	570.372	1747.07
5.81_378.2708m/z		378.271	715.853	1	5.80983	0.177967	6.09242e-06	8.65572e-06	767.243	EtOAc_upland	Hexane_lowland	100 - 20.7 - 2.09	24263.4	43.95	468.328	440.853	2386.42	16.8818	54.375	302.691	4981.12	3887.09	9587.27	224.941	391.544	1456.55	160.89	280.391	71.6903	0	74.7378	335.295	18015.5	17688.8	37085.9	4778.02	5614.55	10430.7	12.4622	72.7743	26.5547	16.811	61.9874	16.074	450.522	412.2	2137.94	18.6466	57.4197
5.81_764.3262m/z		764.326	426.805	1	5.80983	0.313067	0.000551868	0.00064959	Infinity	MeOH_lowland	Hexane_upland	100 - 34.7 - 10.8 - 0.986	2860.82	8.85	586.626	858.106	984.207	0	0	55.8171	135.075	157.506	158.709	0	56.4473	8.63606	975.198	568.76	62.8876	0	3614.35	4968.11	93.0375	85.1281	55.1236	520.146	364.312	677.619	0	0	0	0	0	0	564.323	802.333	881.727	0	0
5.82_495.2686m/z		495.269	542.267	1	5.82413	0.163683	4.49572e-08	9.11632e-08	Infinity	Whole root_lowland	Hexane_upland	100 - 27.9 - 4.13	9665.66	49.16	12241.6	3557.68	13197.8	634.367	2752.72	7073.74	2044	1055.67	9589.43	657.569	601.818	5293.08	97.3221	1591.31	2062.16	306.097	332.325	7792.48	359.329	305.013	1701.86	4953.41	1727.96	3177.09	0	0	0	0	17.578	0	11776.1	3326.45	11823.6	700.68	2906.86
5.82_529.2988n	529.299	512.296	576.82	1	5.82413	0.23515	1.55176e-08	3.514e-08	Infinity	Whole root_lowland	Hexane_upland	100 - 26.5 - 4.18 - 0.43	19722.7	48.04	25759.9	7279.46	26128.7	1364.2	5907.32	15811.8	4500.96	2335.03	19733.4	1323.16	1470.23	11618.6	769.523	3523.42	5284.59	910.839	1050.78	18033.2	1311.83	685.658	4718.45	12433.3	4493.47	7936.33	0	0	0	0	54.7592	0	24780.5	6806.33	23408.1	1506.81	6238.1
5.82_676.2728m/z		676.273	403.429	1	5.82413	0.255917	9.17157e-08	1.74026e-07	Infinity	EtOAc_lowland	Hexane_upland	100 - 31.5 - 4.2	2569.46	20.41	320.31	299.721	1044.78	0	37.217	24.5116	464.346	480.814	323.752	30.7373	13.447	53.0754	1139.31	121.652	29.9366	9.56078	439.06	529.669	2265	2219.61	1364.5	1478.84	1593.45	4636.09	0	0	0	0	0	0	308.132	280.24	935.997	0	39.3009
5.82_686.8531m/z		686.853	1242.01	2	5.82413	0.24945	1.81122e-10	6.56917e-10	Infinity	MeOH_upland	Hexane_upland	100 - 74.8 - 28.1	2310.87	28.41	188.931	104.893	167.793	0	0.588399	0	88.3455	242.344	232.16	0	43.7945	0	1500.94	1456.63	3975.05	2342.78	1210.98	1256.67	15.4611	13.029	6.60966	36.3478	8.88378	7.87958	0	0	0	0	0	0	181.748	98.0754	150.322	0	0.621346
5.82_716.4476m/z		716.448	624.724	2	5.82413	0.313067	2.32991e-12	1.55392e-11	Infinity	Whole root_lowland	Water_lowland	100 - 63.9 - 24.2 - 5.83 - 0.517	3684.41	128.56	9399.89	791.356	861.977	0	0	0	132.226	3761.19	674.494	0	0	0	0	0	0	1.97805	0	0	0	0	0	0	0	0	0	0	0	0	0	0	9042.51	739.922	772.224	0	0
5.82_1080.5744m/z		1080.57	531.566	1	5.82413	0.491033	6.15641e-11	2.55351e-10	Infinity	MeOH_lowland	EtOAc_upland	100 - 54.6	3306.97	4.81	516.767	252.346	469.837	0	0	24.1738	37.9376	194.299	408.196	10.4809	130.996	200.899	636.192	751.797	1107.12	3366.4	3427.62	3126.88	0	0	0	0	0	0	0	0	0	0	0	0	497.12	235.944	420.915	0	0
5.84_325.1487m/z		325.149	457.413	1	5.84487	0.37025	6.42819e-13	5.22453e-12	Infinity	MeOH_upland	Hexane_upland	100 - 23.3 - 13.1 - 0.614	2337.29	20.94	180.676	119.568	220.557	0	0	4.37565	785.259	728.799	516.505	161.846	265.966	59.2307	4813.56	1840.39	357.934	134.988	384.838	431.968	769.938	655.197	465.949	431.971	268.677	363.858	0	0	0	0	0	0	173.806	111.797	197.592	0	0
5.84_361.1712m/z		361.171	473.911	1	5.84487	0.220867	1.12887e-09	3.37986e-09	Infinity	MeOH_upland	Hexane_upland	100 - 18.1 - 0.722	2048.63	16.8	225.958	324.858	393.483	33.1847	47.4663	74.6334	529.437	434.316	368.477	44.9165	149.568	38.9501	4508.15	1466.07	171.681	9.43188	276.33	433.531	554.878	463.228	356.741	799.02	775.114	1039.74	0	0	0	0	0	0	217.367	303.744	352.512	36.6536	50.1242
5.84_522.2207n	522.221	540.253	468.898	1	5.84487	0.235167	1.83187e-14	2.68429e-13	Infinity	MeOH_upland	Hexane_upland	100 - 62.3 - 4.2	6825.46	19.77	385.428	257.017	495.777	188.475	187.794	260.857	1366.86	1140.35	863.922	449.879	409.088	239.721	15039.1	4418.22	1019.05	674.607	842.479	1110	1691.82	1249.39	699.583	324.233	180.049	285.564	0	0	0	0	1.45971	0	370.775	240.312	444.154	208.177	198.31
5.84_720.3004m/z		720.3	417.117	1	5.84487	0.192267	8.69671e-12	4.72494e-11	Infinity	MeOH_lowland	Water_lowland	100 - 30.5 - 9.23 - 0.394	3921.57	6.94	1330.32	1208.86	1386.59	0	0	0	96.3288	98.4247	157.325	0	1.39468	0.454386	1202.59	407.484	90.6332	86.0133	6909.82	4768.87	186.945	163.811	268.601	3019.98	1964.89	2496.95	0	0	0	0	0	0	1279.74	1130.29	1242.21	0	0
5.84_1226.6365m/z		1226.64	518.918	1	5.84487	0.2845	0	0	Infinity	MeOH_upland	Water_upland	100 - 62.2	4116.83	11.4	548.476	353.134	716.662	0	2.92548	6.0392	240.672	409.736	353.392	0	0	0	4207.18	2199.07	5944.23	3161.84	3498.85	3965.76	0	0	0	0	0	0	0	0	0	0	0	0	527.624	330.182	642.04	0	3.08929
5.84_1372.6773n	1372.68	1390.71	508.241	1	5.84487	0.754817	3.22575e-12	2.0238e-11	Infinity	MeOH_lowland	EtOAc_upland	100 - 55.1 - 17.9 - 2.79 - 0.348	7699.78	40.46	677.778	328.156	795.164	0	4.22127	0	91.7544	330.001	352.508	0	37.6907	0	6007.99	3699.18	12652.8	11616.4	5856.95	5625.94	0	0	0	0	0	0	0	0	0	0	0	0	652.01	306.827	712.369	0	4.45764
5.86_983.5357m/z		983.536	544.693	1	5.85915	0.255883	1.22814e-08	2.83878e-08	Infinity	MeOH_upland	Water_lowland	100 - 49.3 - 10.8	1628.98	29.98	27.4144	0	33.5063	0	0	0	194.185	131.235	92.1101	0	36.7619	0	2917.47	785.019	1184.45	187.828	265.01	347.82	0	0	0	0	0	0	0	0	0	0	0	0	26.3721	0	30.0175	0	0
5.87_449.2631m/z		449.263	585.68	1	5.87343	0.192267	6.37549e-05	8.08771e-05	Infinity	Whole root_lowland	Hexane_upland	100 - 30.9 - 1.43	1205.13	5.64	351.602	2722.46	541.33	42.09	336.926	292.874	192.108	213.861	209.913	71.7505	61.5734	105.181	7.23969	104.944	18.4439	0	18.4447	226.645	89.7836	106.62	61.2226	56.1459	60.1011	34.8162	0	0	0	0	22.293	0	338.234	2545.51	484.964	46.4898	355.792
5.87_916.4101m/z		916.41	447.525	1	5.87343	0.163667	1.27304e-05	1.74744e-05	Infinity	MeOH_upland	Water_upland	100 - 29.1	1234.84	6.28	170.2	328.275	488.015	0	642.067	441.449	131.96	182.607	214.681	0	0	0	2335.21	887.025	482.287	38.277	248.233	340.04	111.98	100.719	100.528	94.6866	0	16.2282	0	0	0	0	0	0	163.729	306.939	437.201	0	678.019
5.87_1003.5272m/z		1003.53	525.361	1	5.87343	0.177967	0.00130059	0.00149239	Infinity	MeOH_upland	Hexane_upland	100 - 52.6 - 15.9 - 60.5	2061.13	36.46	650.141	30.7994	860.898	0	42.9233	418.707	449.483	205.977	354.091	0	100.479	173.582	4216.96	1034.8	931.625	27.8547	0.998033	2469.61	0	0	7.61703	108.427	5.4917	33.7142	0	0	0	0	0	0	625.423	28.7976	771.258	0	45.3268
5.87_1056.4248m/z		1056.42	402.114	1	5.87343	0.384533	2.64842e-09	7.14131e-09	Infinity	MeOH_upland	Water_lowland	100 - 52.9 - 26.5 - 7.91 - 2.23	26136.5	12.67	967.463	1133.06	2645.17	0	0	0	2939.13	2277.64	2684.15	0	2.86454	0	58940.5	11808.8	7660.1	101.872	7758.7	13646.9	342.533	252.417	143.024	98.026	0	117.173	0	0	0	0	0	0	930.68	1059.42	2369.75	0	0
5.89_464.2581m/z		464.258	555.886	1	5.88775	0.505333	4.23259e-08	8.63508e-08	Infinity	Whole root_lowland	Hexane_upland	100 - 21.5	8116.16	14.3	7081.99	6567.31	10699.2	675.692	5048.18	6025.99	406.163	499.49	890.729	389.024	207.551	516.352	15.8757	240.286	64.2937	43.8323	2843.62	11464.1	69.8463	87.3651	67.8805	346.896	368.183	273.111	0	0	0	0	8.01977	0	6812.73	6140.46	9585.15	746.325	5330.86
5.89_498.3163m/z		498.316	634.664	3	5.88775	0.26375	2.10927e-05	2.80886e-05	Infinity	Whole root_lowland	Hexane_upland	100 - 52.7 - 21.1 - 10.2 - 0.514	1291.08	38.6	3204.57	340.766	327.918	3.05415	15.2876	52.6424	82.5466	1421.18	363.153	16.4959	15.622	29.8481	2.57099	102.157	2.73609	11.4542	6.74292	35.5344	0	42.2165	0	8.94144	0	1.87336	0	0	0	0	0	0	3082.73	318.618	293.774	3.37341	16.1437
5.89_700.2921m/z		700.292	417.07	1	5.88775	0.255883	1.90794e-10	6.89502e-10	Infinity	MeOH_upland	Hexane_upland	100 - 52.2 - 15.3 - 4.01	3859.93	19.02	88.5835	21.2912	40.8069	2.7641	1.54308	10.6695	302.94	638.342	443.879	0	53.498	4.01267	3754.82	4641.14	3183.82	29.5073	114.142	54.0385	562.31	564.19	342.634	277.829	144.226	250.789	0	0	0	0	0	0	85.2156	19.9073	36.5579	3.05304	1.62949
5.89_1038.5800m/z		1038.58	558.494	1	5.88775	0.298783	1.60395e-07	2.89822e-07	Infinity	MeOH_upland	Water_lowland	100 - 40.6 - 9.26	2070.49	25.76	0	0	50.9501	0	0	0	295.497	174.627	268.16	0	44.2887	42.7005	1989.52	1041.62	3180.33	44.5166	22.7665	477.333	0	0	0	0	0	0	0	0	0	0	0	0	0	0	45.645	0	0
5.89_1184.6242m/z		1184.62	526.952	1	5.88775	0.249433	9.81994e-09	2.31651e-08	Infinity	MeOH_upland	Whole root_lowland	100 - 49.5 - 13.6	2415.62	29.06	0	0	0	0	0	0	190.388	390.533	158.851	0	142.965	0	3197.31	1838.9	2210.65	10.8376	67.0374	135.216	0	0	0	0	0	0	0	0	0	0	0	0	0	0	0	0	0
5.89_1400.6924m/z		1400.69	494.344	1	5.88775	0.327367	2.63845e-12	1.70333e-11	Infinity	MeOH_upland	Whole root_lowland	100 - 62.5	3289.14	26.25	0	0	0	0	0	0	97.4895	178.786	201.955	0	23.9829	0	3322.18	1777.91	4767.32	69.044	118.939	99.1737	0	0	0	0	0	0	0	0	0	0	0	0	0	0	0	0	0
5.90_494.3045m/z		494.304	616.01	1	5.90203	0.284483	2.48832e-05	3.29506e-05	Infinity	Water_lowland	Hexane_upland	100 - 29.2	4200.18	22.68	1871.45	3976.31	3312.29	331.905	6086.83	6181.8	261.487	224.019	613.275	121.017	170.924	288.336	595.474	213.884	167.74	8.92061	408.263	1128.47	142.303	264.191	228.014	552.253	878.795	774.02	0	0	0	0	291.144	0	1800.3	3717.87	2967.4	366.6	6427.65
5.90_597.3119m/z		597.312	522.161	2	5.90203	0.278033	2.8233e-12	1.81369e-11	Infinity	MeOH_upland	Hexane_upland	100 - 74.1	1145.5	15.07	204.564	183.037	245.658	0	0	2.14823	98.0453	148.45	124.336	0	5.96793	0	1219.73	756.369	1460.41	1157.65	898.025	890.073	0.156077	6.31549	0.0104107	11.2782	3.46649	4.8034	0	0	0	0	0	0	196.786	171.141	220.079	0	0
5.90_671.8476m/z		671.848	1261.57	2	5.90203	0.327383	6.5734e-09	1.6142e-08	Infinity	MeOH_upland	Hexane_upland	100 - 69.8 - 28	4685.14	20.56	58.448	24.4462	66.948	2.03598	0	9.18058	431.713	452.815	302.563	0	71.243	0	6039.33	2625	5391.08	648.713	395.207	433.438	10.9672	4.36782	2.42312	37.5318	17.4229	11.9975	0	0	0	0	0	0	56.2259	22.8574	59.9771	2.24881	0
5.90_851.4922m/z		851.492	578.092	1	5.90203	0.157233	1.93528e-09	5.41054e-09	Infinity	MeOH_lowland	Water_lowland	100 - 38.3	1399.8	24.03	350.472	105.012	125.065	0	0	0	0	30.7846	31.3886	0	11.2622	21.9832	371.887	233.614	363.96	1759.26	1454.86	985.271	0	0	0	0	0	0	0	0	0	0	0	0	337.147	98.1864	112.043	0	0
5.92_466.2735m/z		466.274	586.654	1	5.91633	0.32735	1.73002e-06	2.63607e-06	Infinity	Whole root_lowland	Hexane_upland	100 - 24.7 - 4.43 - 0.441	58147.7	33.12	39034.5	57858.8	77549.8	1407.05	60260.6	51676.9	363.874	272.548	1957.84	174.333	157.963	861.057	39.7621	246.704	279.888	419.948	3679.9	49186.4	54.5439	102.934	64.6594	2834.75	6207.9	4212.1	0	0	0	0	604.45	0	37550.5	54098.3	69475	1554.14	63634.8
5.92_696.2051m/z		696.205	294.632	1	5.91633	0.177983	0.000105338	0.000131182	Infinity	Whole root_lowland	Water_lowland	100 - 32.5 - 5.67	2669.25	57.63	851.931	2114.86	5040.96	0	0	0	20.5272	26.5652	80.1527	4.48984	0	0	134.269	15.7318	15.9217	0	1679.65	4201.61	90.3455	34.0798	132.42	481.87	1816.72	4985.5	9.17174	0	0	0	14.5025	0	819.541	1977.41	4516.08	0	0
5.92_759.8831m/z		759.883	1162.11	2	5.91633	0.362417	2.64233e-14	3.58411e-13	Infinity	MeOH_lowland	Water_lowland	100 - 76 - 30.4 - 9.57 - 1.65	3910.89	12.42	573.392	700.519	783.432	0	0	0	150.32	338.451	215.52	0	16.8496	11.3444	2421.5	2466.85	3009	4498.14	3726.55	3508	3.39968	2.3434	0.58027	0.905685	0	0	0	0	0	0	0	0	551.592	654.989	701.858	0	0
5.92_901.4942m/z		901.494	548.193	1	5.91633	0.1637	5.59493e-10	1.80286e-09	Infinity	MeOH_lowland	EtOAc_upland	100 - 46.6 - 15.7 - 4.78	7229.8	11.83	924.275	1370.61	1286.88	0	15.2238	9.59494	359.929	979.458	691.934	0	219.962	0	6026.18	5370.49	8463.22	6578.96	8198.85	6911.59	0	0	0	0	0	0	0	0	0	0	0	0	889.134	1281.53	1152.88	0	16.0763
5.92_1268.6471m/z		1268.65	510.081	1	5.91633	0.669067	6.03541e-11	2.5085e-10	Infinity	MeOH_lowland	EtOAc_upland	100 - 61.5	1896.57	27.48	441.347	268.2	465.532	0	2.12514	34.0365	8.13847	44.4412	51.7889	0	5.65308	0	638.681	536.458	1439.76	945.157	2713.75	2030.81	0	0	0	0	0	0	0	0	0	0	0	0	424.567	250.768	417.058	0	2.24414
5.93_366.2345m/z		366.235	640.391	1	5.93063	0.177967	8.82761e-07	1.40423e-06	Infinity	EtOAc_upland	Water_lowland	100 - 36 - 2.11 - 0.107	1197.31	45.84	0	50.8861	0	0	0	0	17.032	70.9645	35.5646	2.65878	0	0	0.0595576	6.51339	0	0	0	0	979.465	384.722	2227.75	288.963	810.035	639.958	3.66736	0	24.7407	34.1917	96.3352	9.54615	0	47.5788	0	0	0
5.93_394.2661m/z		394.266	675.04	1	5.93063	0.405317	3.47056e-12	2.16707e-11	40769.5	EtOAc_upland	Water_lowland	100 - 20.7 - 4.88	8734.22	10.88	49.3018	71.6226	51.459	0	0	0.642703	215.152	218.198	351.77	21.9941	11.8749	34.5335	30.5447	28.028	21.4454	10.7359	11.6648	9.37333	8992.26	1902.72	15307.7	1774.92	5372.22	4145.59	365.41	75.1267	651.351	774.973	2306.78	324.751	47.4274	66.9675	46.1009	0	0
5.93_524.2854m/z		524.285	544.437	2	5.93063	0.327383	0	0	Infinity	MeOH_lowland	Hexane_upland	100 - 34 - 21.9 - 4.13 - 1.23	2903.99	11.96	657.189	467.576	971.007	259.638	388.123	468.442	411.759	577.774	565.37	816.896	430.12	354.508	2133.2	1629.7	1782.69	2804.84	2616.95	3290.19	153.812	151.96	77.3852	69.1825	127.486	191.158	0	0	0	0	0	0	632.203	437.186	869.902	286.779	409.856
5.93_613.8231m/z		613.823	1340.97	2	5.93063	0.327383	4.88498e-15	9.08019e-14	Infinity	MeOH_lowland	Hexane_upland	100 - 65.6 - 23.4 - 7.25	5423.79	13.1	983.304	541.731	1258.29	0	3.15917	4.47841	30.4717	106.831	70.8504	2.67039	10.5438	2.39408	470.272	608.621	877.155	5782.8	4605.54	5883.04	33.7059	27.6426	40.417	51.1689	48.3467	37.9046	0	0	0	0	0	0	945.92	506.522	1127.27	0	3.33606
5.93_716.3032m/z		716.303	423.31	1	5.93063	0.4625	3.58602e-13	3.24778e-12	Infinity	MeOH_lowland	Water_lowland	100 - 39.1 - 61.9 - 24.8	3640.01	5.48	1594.38	1408.61	1961.44	0	0	0	673.358	711.628	637.797	0	0	5.67949	6317.22	2341.79	409.93	261.493	5791.76	4866.79	1466.3	1515.93	1271.77	3869.01	1910.43	3390.75	0	0	0	0	0	0	1533.76	1317.06	1757.2	0	0
5.93_760.4734m/z		760.473	622.459	2	5.93063	0.284483	7.77314e-10	2.40626e-09	Infinity	Whole root_lowland	Water_lowland	100 - 63.2 - 25 - 6.15	1786.92	28.89	4671.84	336.463	352.446	0	0	0	13.6561	1727.75	262.015	0	0	0	53.6079	24.2052	28.6541	31.3195	47.0951	57.2488	0	0	0	0	0	0	0	0	0	0	0	0	4494.22	314.594	315.748	0	0
5.93_867.4864m/z		867.486	560.697	1	5.93063	0.220867	1.76525e-14	2.63476e-13	Infinity	MeOH_upland	Water_lowland	100 - 43.7 - 22.3 - 7.63	8878.14	11.3	63.9529	20.6234	26.8313	0	0	0	704.173	1848.98	977.326	14.8447	726.788	72.2672	10492.1	7575.45	8566.92	591.261	720.392	600.552	0.783991	0.060955	0.0208557	0	0	0	0	0	0	0	0	0	61.5215	19.283	24.0375	0	0
5.93_1035.5493n	1035.55	1049.56	534.357	2	5.93063	0.45605	1.43441e-10	5.3335e-10	Infinity	MeOH_upland	Water_lowland	100 - 14.4	6328.53	18.64	777.226	954.359	1135.33	0	0	0	444.838	1158.28	715.868	0	804.93	61.7873	7544.53	5188.92	6252.14	5607.63	7590.34	4908.71	0	0	0	0	0	0	0	0	0	0	0	0	747.676	892.331	1017.12	0	0
5.93_1244.6494m/z		1244.65	521.782	1	5.93063	0.313067	1.25144e-12	9.25331e-12	Infinity	MeOH_lowland	EtOAc_upland	100 - 60.6 - 20 - 3.84 - 0.635	25975.8	15.13	3790.33	2157.5	6251.61	0	0	3.06801	27.9637	330.94	211.258	0	36.539	0	2040.94	2451.69	4316.18	25158.5	22519.5	30249.4	0	0	0	0	0	0	0	0	0	0	0	0	3646.22	2017.28	5600.66	0	0
5.94_413.2532n	413.253	436.242	555.788	1	5.94492	0.220883	7.22604e-09	1.76154e-08	1821.02	EtOAc_lowland	Hexane_upland	100 - 25.8 - 25.6 - 1.07	2260.36	1.45	308.821	261.732	254.052	6.63122	41.0528	71.3448	307.742	226.035	286.276	10.6205	30.7867	32.8432	175.585	137.812	216.918	473.741	419.663	442.223	1472.83	1480.37	1440.29	2580.38	2497.77	1702.93	0.0149865	0.0164035	3.6924	7.88518	28.8907	0.0219043	297.08	244.721	227.599	7.32441	43.3515
5.94_1014.5523n	1014.55	1015.53	519.531	1	5.94492	0.284483	7.38369e-09	1.79233e-08	Infinity	MeOH_upland	EtOAc_upland	100 - 45.7	5724.46	33.09	130.857	21.2808	55.1371	0	0	8.24856	212.181	828.382	433.98	0	172.697	0	7091.25	3469.44	6612.7	690.561	424.31	386.74	0	0	0	0	0	0	0	0	0	0	0	0	125.882	19.8976	49.396	0	0
5.94_1155.6213m/z		1155.62	537.675	2	5.94492	0.626183	2.28089e-08	4.93948e-08	Infinity	MeOH_lowland	Water_lowland	100 - 94.2 - 68.3 - 28.2 - 14.2 - 1.67	1983.79	10.28	24.0353	9.55512	53.7262	0	0	0	0	31.4986	64.8971	0	10.7158	86.482	913.796	712.464	1415.18	2217.64	1891.36	1842.36	0	0	0	0	0	0	0	0	0	0	0	0	23.1215	8.93408	48.132	0	0
5.94_1236.6498m/z		1236.65	525.453	2	5.94492	0.2702	1.24485e-11	6.36696e-11	Infinity	MeOH_lowland	Water_lowland	86 - 100 - 69.8 - 28.7	6338.98	22.85	343.274	218.389	644.94	0	0	0	2.97624	21.4164	0	15.4969	9.39407	0	223.498	208.478	597.913	6610.19	4774.31	7632.45	0	0	0	0	0	0	0	0	0	0	0	0	330.222	204.195	577.787	0	0
5.96_605.8252m/z		605.825	1362.05	2	5.95922	0.413133	1.34618e-11	6.82438e-11	Infinity	MeOH_lowland	Hexane_upland	100 - 63.5 - 22.3 - 6.69 - 1.13	11552.3	15.76	2861.53	2092.26	3308.49	0	0	4.68686	103.884	219.005	287.469	0	11.3211	2.93946	1500.51	1058.99	2588.82	13872.3	9769.42	11015.1	15.1229	19.3895	5.19343	158.594	126.448	173.629	0	0	0	0	10.6066	0	2752.74	1956.27	2964	0	0
5.96_739.4396m/z		739.44	594.465	1	5.95922	0.648333	1.35871e-09	3.96103e-09	Infinity	MeOH_lowland	Water_lowland	100 - 38.5 - 9.06 - 1.39	29448.7	11.57	9487.66	5093.65	9673.42	0	0	0	2010.66	4714.01	4029.91	0	799.402	603.399	22570.1	16347.5	27040	33312.5	26869	28164.7	55.9267	76.0712	33.2764	99.8379	90.7665	284.582	0	0	0	0	2.80716	0	9126.94	4762.59	8666.18	0	0
5.96_1202.1284m/z		1202.13	106.843	2	5.95922	0.427467	1.13132e-13	1.2343e-12	Infinity	MeOH_lowland	Water_lowland	68.5 - 100 - 62 - 28.1 - 11.8 - 12 - 10.9	4751.88	26.02	228.734	127.619	411.629	0	0	0	0	13.4464	24.7005	0	0	0	1124.32	638.833	1865.73	5777.6	3378.98	5099.07	0	0	0	0	0	0	0	0	0	0	0	0	220.038	119.325	368.768	0	0
5.96_1228.6535m/z		1228.65	531.862	1	5.95922	0.626133	2.21066e-10	7.8547e-10	Infinity	MeOH_lowland	Hexane_upland	100 - 63 - 19.3 - 4.35 - 0.608 - 0.15	107789	14.28	23571.8	16815.2	29381.2	46.3909	638.934	927.844	2716.12	2307.35	9579.8	356.873	844.901	3391.69	12839.4	9625.32	28417.1	119906	90469.1	112991	0	0	12.2798	0	19.9225	0	0	0	0	0	28.8142	0	22675.6	15722.3	26321.9	51.2404	674.711
5.96_1229.1542m/z		1229.15	125.466	1	5.95922	0.249467	8.77076e-15	1.47341e-13	Infinity	MeOH_lowland	Water_lowland	100 - 34 - 3.74	12559.2	25.86	743.284	473.975	1244.54	0	0	0	0	16.5387	16.1148	0	0	0	643.963	469.768	1082.96	15305.3	8973.66	13398.7	0	0	0	0	0	0	0	0	0	0	0	0	715.025	443.169	1114.96	0	0
5.96_1367.7049m/z		1367.7	515.41	2	5.95922	0.341683	0	0	Infinity	MeOH_lowland	Water_lowland	59.6 - 89.8 - 100 - 29 - 14.2	3684.73	19.44	186.476	88.5993	307.538	0	0	0	37.2858	54.3865	42.8707	0	0	0	1377.98	596.72	1556.33	4668.73	2668.09	3717.36	0	0	0	0	0	0	0	0	0	0	0	0	179.387	82.8408	275.516	0	0
5.96_1382.7112m/z		1382.71	514.335	2	5.95922	0.355983	0	0	Infinity	MeOH_lowland	Water_lowland	100 - 91.3 - 86 - 32.5 - 19.9	2870.31	20.52	135.164	76.9848	220.101	0	0	0	0	0	0	0	0	0	351.637	105.839	619.474	3550.18	2546.25	2514.5	0	0	0	0	0	0	0	0	0	0	0	0	130.026	71.9812	197.183	0	0
5.97_598.8181m/z		598.818	1366.2	2	5.9735	0.2702	2.22045e-16	6.36792e-15	Infinity	MeOH_upland	Hexane_upland	100 - 95 - 18.3 - 18.5	1657.58	14.45	528.976	461.274	907.155	62.0183	126.576	337.441	247.435	526.07	493.336	42.2262	100.252	128.485	1428.83	1637.36	1906.55	1284.13	1069.84	1635.9	28.3249	39.3722	36.176	91.8593	45.4978	38.6265	0	0	0	0	0	0	508.865	431.293	812.698	68.5013	133.664
5.97_678.8558m/z		678.856	1260.65	2	5.9735	0.6626	1.25588e-12	9.26907e-12	Infinity	MeOH_lowland	Hexane_upland	100 - 68.9 - 26.8 - 9.33 - 1.62 - 0.443	19617.2	18.49	6332.89	3648.9	6086.27	49.4755	11.2932	16.7918	1114.41	2432.22	3518.68	49.0999	115.289	18.7027	10183	8473.18	23773.5	23768.7	18023.8	17058.9	19.1865	2.34577	40.5513	95.4872	149.517	122.984	0	0	0	0	8.34366	0	6092.11	3411.74	5452.54	54.6473	11.9256
5.97_1029.5419m/z		1029.54	526.34	1	5.9735	0.313067	4.75331e-11	2.06096e-10	Infinity	MeOH_lowland	Water_upland	100 - 50.2	1335.79	0.99	305.008	96.268	285.119	0	0	4.80678	3.48858	47.9205	0	0	0	0	589.116	346.256	427.705	1344.72	1320.57	1342.08	0	0	0	0	0	0	0	0	0	0	0	0	293.412	90.011	255.431	0	0
5.97_1196.6047n	1196.6	1179.6	509.819	1	5.9735	0.35595	5.73994e-10	1.8422e-09	Infinity	MeOH_upland	Water_lowland	100 - 52.1 - 17 - 4.17 - 1.56 - 0.641	37900.9	22.2	2887.5	1461.7	6725.23	0	0	0	2109.02	6284.05	4220.8	0	1037.25	0	33904.8	32228.3	47569.4	21770.1	18144.6	29699.9	0	0	0	7.92389	0	2.32124	0	0	0	0	0	0	2777.72	1366.7	6024.97	0	0
5.97_1275.1592m/z		1275.16	124.882	2	5.9735	0.39885	0	0	Infinity	MeOH_lowland	Water_lowland	71.9 - 100 - 72.3 - 32.4 - 13.9 - 13.8 - 9.8	2088.14	25.8	37.9947	54.6407	97.0549	0	0	0	0	0	0	0	0	0	244.682	118.757	1044.4	2642.31	1566.22	2055.88	0	0	0	0	0	0	0	0	0	0	0	0	36.5502	51.0894	86.9492	0	0
5.97_1295.1789m/z		1295.18	138.101	2	5.9735	0.213	7.39545e-11	2.9872e-10	Infinity	MeOH_upland	Water_lowland	100 - 75.7 - 32.1 - 15.4 - 3.04	1989.46	20.52	17.4201	17.4879	125.475	0	0	0	0	46.7164	52.9452	0	0	0	1538.85	1189.87	3239.67	1856.75	1267.69	1859.66	0	0	0	0	0	0	0	0	0	0	0	0	16.7578	16.3513	112.41	0	0
5.97_1301.6835m/z		1301.68	525.113	2	5.9735	0.355967	1.63203e-14	2.45415e-13	Infinity	MeOH_lowland	Water_lowland	82.3 - 100 - 75.5 - 37.5 - 17.1 - 4.68 - 1.77 - 0.16	9558.65	29.13	483.664	351.849	815.019	0	0	0	0	7.30919	26.768	0	0	0	2030.68	947.714	4319.03	12525.9	7002.68	9147.34	0	0	0	0	0	0	0	0	0	0	0	0	465.275	328.981	730.156	0	0
5.97_1348.1903m/z		1348.19	141.169	1	5.9735	0.2845	2.54104e-08	5.44413e-08	Infinity	MeOH_lowland	Water_lowland	100 - 96.8 - 23.7 - 68.9 - 44.7	1640.42	25.04	66.7027	0	126.776	0	0	0	0	4.82494	31.3881	0	0	0	535.618	331.678	1907.03	2064.21	1244.18	1612.88	0	0	0	0	0	0	0	0	0	0	0	0	64.1667	0	113.576	0	0
5.97_703.8630n	703.863	1471.72	491.31	1	5.9735	0.51965	0	0	Infinity	MeOH_lowland	Water_lowland	100 - 63.5 - 21.1	2138.87	11.39	236.204	117.062	392.606	0	0	0	0	0	0	0	0	0	86.7018	13.0245	52.6862	2325.1	1863.06	2228.46	0	0	0	0	0	0	0	0	0	0	0	0	227.224	109.454	351.727	0	0
5.99_336.2363n	336.236	319.233	729.798	1	5.98782	0.206583	0.000545838	0.000642869	Infinity	EtOAc_upland	Hexane_upland	100 - 12.9 - 0.154	1199.43	82.27	7.61883	50.9651	15.8176	0	0	3.84087	413.484	1564.39	324.427	0	247.493	0	0	589.221	0	0	0	13.0511	788.937	2325.24	484.128	2.96452	0	6.92764	0	0	0	0	0	0	7.32916	47.6526	14.1706	0	0
5.99_376.2550m/z		376.255	677.631	1	5.98782	0.235183	3.03135e-07	5.23703e-07	266.505	EtOAc_upland	MeOH_lowland	100 - 21.6	1365.24	3.67	224.779	241.739	231.416	17.2283	43.877	65.0433	1149.13	1511.91	1017.38	129.605	158.141	245.718	120.229	232.996	16.4533	0	0	15.3683	1464.32	1134.88	1496.53	383.681	311.68	420.82	3.94276	14.8877	1.16024	12.6011	20.591	0.68339	216.233	226.027	207.32	19.0293	46.3339
5.99_640.2723m/z		640.272	425.256	1	5.98782	0.220867	1.06569e-07	1.99476e-07	Infinity	Water_upland	Hexane_upland	100 - 28.5 - 6.76 - 1.13 - 0.197	4639.19	23.78	532.398	729.705	1119.82	120.483	496.168	772.787	3601.56	7684.97	1662.35	5623.58	6415.89	1878.1	35.3088	4855.92	3.85329	17.4554	103.807	106.99	132.051	103.352	68.1258	221.253	138.294	169.342	0	0	0	0	0	0	512.156	682.278	1003.22	133.078	523.951
5.99_744.8776m/z		744.878	1178.22	2	5.98782	0.533933	0	0	Infinity	MeOH_lowland	Water_lowland	100 - 82 - 28.8 - 12.4	3738.41	4.15	898.613	481.234	1040.05	0	0	0	19.3818	66.9984	54.4471	10.799	7.15494	16.1983	421.403	306.116	442.395	4231.16	3450.21	3533.87	27.3045	29.2367	29.478	34.5011	15.8043	37.7162	0	0	0	0	0	0	864.448	449.956	931.752	0	0
5.99_782.4875m/z		782.487	622.962	2	5.98782	0.255883	1.09798e-08	2.56303e-08	Infinity	Whole root_lowland	Water_lowland	100 - 71 - 29.1 - 6.41	1085.45	140.11	2841.49	210.518	204.34	0	0	0	6.52138	989.829	124.548	0	0	0	0	0	0.232372	0	0	0	0	0	0	0	0	0	0	0	0	0	0	0	2733.45	196.835	183.063	0	0
5.99_912.3791m/z		912.379	415.523	1	5.98782	0.697633	9.90874e-12	5.2485e-11	Infinity	EtOAc_lowland	Water_upland	100 - 41.9	1944.42	20.13	733.499	579.577	1089.11	0	0.00609911	0.303592	363.512	301.427	571.124	0	0	0	2660.32	313.201	406.916	23.3348	2717.84	1837.89	1132.66	936.448	1400.08	2298.94	1215.75	2318.57	0	0	0	0	0	0	705.612	541.907	975.71	0	0.00644063
5.99_1133.6153m/z		1133.62	542.771	2	5.98782	0.192267	0	0	Infinity	MeOH_upland	Water_lowland	100 - 75.1 - 49.2 - 20.1 - 7.7	5937.01	10.66	84.9787	22.7224	157.78	0	0	0	211.939	654.534	324.023	55.8961	96.582	49.2855	5950.13	5297.84	6563.08	1145.42	829.364	1014.62	0	0	0	0	0	0	0	0	0	0	0	0	81.7479	21.2455	141.352	0	0
5.99_1187.1238m/z		1187.12	104.325	2	5.98782	0.1637	0	0	Infinity	MeOH_upland	Whole root_lowland	66.7 - 100 - 63.5 - 38	4807.54	28.71	0	0	0	0	0	0	90.6753	282.875	360.323	0	0	0	3630.74	2549.12	8242.76	392.194	245.832	446.5	0	0	0	0	0	0	0	0	0	0	0	0	0	0	0	0	0
5.99_1214.1495m/z		1214.15	123.15	1	5.98782	0.192267	9.99201e-15	1.61766e-13	Infinity	MeOH_upland	Water_lowland	100 - 34.6 - 5.05	9822.18	26.61	74.1236	15.0187	147.087	0	0	0	252.643	564.738	800.355	0	7.182	0	8110.93	5457.03	15898.6	1430.75	899.712	1542.67	0	0	0	0	0	0	0	0	0	0	0	0	71.3055	14.0425	131.772	0	0
5.99_1440.7337m/z		1440.73	509.286	2	5.98782	0.306667	1.83398e-12	1.27395e-11	Infinity	MeOH_lowland	Water_lowland	22.6 - 37.2 - 100 - 14.4	2039.38	18.8	196.773	50.2599	227.533	0	0	0	0	0	0	0	0	0	6.32964	0	21.6624	2371.94	1619.9	2126.29	0	0	0	0	0	0	0	0	0	0	0	0	189.292	46.9933	203.842	0	0
6.00_397.3172m/z		397.317	798.355	1	6.0021	0.611883	7.98794e-12	4.4115e-11	Infinity	MeOH_upland	Water_lowland	100 - 25.9	3378	14.86	81.6966	152.865	70.2751	0	0	0	336.805	788.577	344.487	11.2892	259.437	8.54935	4000.5	2881.61	3251.87	684.105	638.305	509.2	279.918	276.273	170.142	19.3921	2.74154	12.4429	0	0	0	0	0	2.45152	78.5905	142.93	62.9578	0	0
6.00_502.2742m/z		502.274	545.915	1	6.0021	0.206567	2.55391e-08	5.46585e-08	Infinity	Whole root_lowland	Hexane_upland	100 - 22.2	2075.12	41.91	2650.84	1023.9	2550.63	1451.76	1048.95	2378.27	988.995	402.778	1243.15	1524.49	287.842	1291.55	2.74702	171.517	0.0854938	0.222347	0.0305925	0	10.6015	4.71842	0.00574325	46.9478	0.0900178	8.74488	0	0	0	0	0	0	2550.06	957.352	2285.04	1603.52	1107.69
6.00_565.1450m/z		565.145	256.532	1	6.0021	0.241583	4.44089e-16	1.15033e-14	Infinity	EtOAc_upland	Whole root_lowland	100 - 22.2 - 2.33	1286.24	62.65	0	0	0	0	0	0	56.8898	143.086	22.6605	0	0	0	0	0	0.0384417	0	0.450063	0.0491766	912.588	2229.56	716.567	1.38801	1.89712	0.388823	0	0	0	0	0	0	0	0	0	0	0
6.00_576.3760n	576.376	577.384	665.056	1	6.0021	0.93925	4.32463e-11	1.90806e-10	Infinity	MeOH_upland	Hexane_upland	100 - 30 - 8.83	14411.4	13.04	3279.01	1995.04	3895.62	0	13.1398	66.637	1283.05	2418.14	1738.81	8.11206	704.471	13.777	17100.7	10458.6	15674.8	16264.8	12720.9	13570	0.00422798	0	0	0	0	1.7312	0	0	0	0	1.76787	0	3154.34	1865.37	3489.99	0	13.8756
6.00_650.2701n	650.27	668.304	454.738	1	6.0021	0.206583	1.89289e-11	9.24567e-11	Infinity	Water_upland	Hexane_upland	100 - 33.3	1271.06	21.56	35.9594	76.2878	58.72	69.1318	278.932	264.538	232.483	265.303	115.567	2352.1	691.408	769.663	126.266	70.6696	63.5897	4.53897	14.2475	0	271.962	188.313	120.82	195.775	132.175	199.778	0	0	0	0	0	0	34.5923	71.3294	52.6059	76.3585	294.551
6.00_872.4909n	872.491	837.477	569.646	1	6.0021	0.54825	2.39808e-14	3.29736e-13	Infinity	MeOH_upland	Water_lowland	100 - 44.6 - 12.6 - 2.17 - 0.248	112362	22.91	12.4044	18.4987	32.1749	0	0	0	18880.7	31385.9	17985.4	636.317	10216.1	594.936	140315	89631.3	107141	274.247	363.668	219.317	316.302	7.12881	135.248	0.170713	0	0	0	0	0	0	0	0	11.9328	17.2964	28.8247	0	0
6.00_1016.5358n	1016.54	1017.54	534.033	1	6.0021	0.355967	4.54635e-11	1.98409e-10	Infinity	MeOH_upland	Water_lowland	100 - 56.6 - 20.7 - 4.98 - 0.804 - 0.0898	300129	11.24	1058.74	858.988	1042.22	0	0	0	60208.3	92875.1	57980.6	59.4914	30659.9	85.3574	378905	234079	287404	6350.79	6501.05	4455.99	1440.08	11.2665	633.195	0	0	0	0	0	0	0	0	0	1018.49	803.159	933.702	0	0
6.00_1055.5884m/z		1055.59	557.397	2	6.0021	0.177983	6.73222e-09	1.64917e-08	Infinity	MeOH_upland	Water_lowland	100 - 1.58	1781.32	18.65	0.859554	0	0	0	0	0	275.384	348.478	243.303	0	132.536	0	2215.02	1431.35	1697.57	37.5312	44.9458	9.33125	0	0	0	0	0	0	0	0	0	0	0	0	0.826874	0	0	0	0
6.00_1465.6842n	1465.68	1488.74	499.108	1	6.0021	0.362417	0	0	Infinity	MeOH_lowland	Water_lowland	100 - 68.8 - 43.1 - 18.3 - 6.62	5089.14	7.88	665.813	368.841	936.656	0	0	0	0	0	0	0	0	0	231.475	242.832	270.288	5192.32	4646.54	5428.56	0	0	0	0	0	0	0	0	0	0	0	0	640.499	344.868	839.128	0	0
6.02_590.8189m/z		590.819	1386.08	2	6.02285	0.235167	0	0	Infinity	MeOH_upland	Water_lowland	100 - 60.9 - 21.2	1052.13	23.11	318.737	75.4246	337.609	0	0	0	113.433	213.214	160.406	0	0	0	1096.68	789.743	1269.97	1032.01	640.4	949.386	2.61253	0	0	0	0	0	0	0	0	0	0	0	306.619	70.5223	302.456	0	0
6.02_1059.5858m/z		1059.59	552.875	2	6.02285	0.39885	6.70797e-13	5.41901e-12	Infinity	MeOH_upland	Water_lowland	100 - 88.1 - 80.7 - 38.7 - 19.9	2497.25	22.23	72.385	22.4587	86.4715	0	0	0	35.0466	187.455	69.0739	0	17.7679	0	2617.2	1891.96	2982.6	2396.98	1619.63	1387.05	0	0	0	0	0	0	0	0	0	0	0	0	69.6329	20.999	77.4678	0	0
6.02_1125.6111m/z		1125.61	542.913	2	6.02285	0.235167	4.05675e-13	3.58764e-12	Infinity	MeOH_upland	Water_lowland	94.2 - 100 - 74 - 31.4 - 12.1	10174.2	11	60.3136	23.62	58.2096	0	0	0	355.536	684.658	486.255	45.1703	11.2709	0	11626.1	6837.74	12058.6	288.116	329.137	265.259	0	0	0	0	0	0	0	0	0	0	0	0	58.0205	22.0848	52.1486	0	0
6.02_1131.1107m/z		1131.11	97.8881	2	6.02285	0.56255	2.94008e-11	1.35996e-10	Infinity	MeOH_upland	Water_lowland	38.8 - 100 - 78.7	1748.86	15.63	2.3487	0	3.98562	0	0	0	0	31.2202	30.2385	0	0	0	1977.31	941.057	2328.22	1252.7	929.362	1019.88	0	0	0	0	0	0	0	0	0	0	0	0	2.2594	0	3.57062	0	0
6.02_1162.5977n	1162.6	1163.6	519.878	1	6.02285	0.818433	1.21736e-10	4.59803e-10	Infinity	MeOH_upland	Hexane_upland	100 - 58.4 - 23 - 6.34 - 1.09 - 0.483 - 0.243 - 0.0511	57054.2	20.55	14692.9	3939.91	19746.8	0	0	10.0348	6047.87	9081.13	8568.51	55.6041	661.885	52.0911	62350.4	38104.4	70707.9	55933.4	33893.3	60961.2	49.7524	0	31.1106	0	13.2113	0	0	0	0	0	6.50668	0	14134.3	3683.83	17690.7	0	0
6.02_1391.7200n	1391.72	1374.71	519.545	1	6.02285	0.8263	2.59671e-10	9.11078e-10	Infinity	MeOH_lowland	Hexane_upland	100 - 68 - 25.3 - 5.82 - 0.937 - 0.0873	130437	12.77	40740.6	18112.5	40371.2	0	5.29702	9.19451	3019.81	6409.07	10622.3	0	163.078	18.4032	39037.3	29889.2	90024.8	149171	117322	124819	20.9675	7.40485	60.8983	38.7917	72.0559	113.067	0	0	0	0	29.9293	0	39191.7	16935.3	36167.6	0	5.59363
6.02_1352.1973n	1352.2	1375.22	156.864	1	6.02285	0.284483	3.77114e-11	1.68422e-10	Infinity	MeOH_lowland	Water_lowland	100 - 37.8 - 5.61	4521.6	28.46	343.93	54.1758	407.705	0	0	0	0	29.4434	89.9963	0	0	0	1120.6	804.201	4316.74	5935.87	3418.99	4209.94	0	0	0	0	0	0	0	0	0	0	0	0	330.854	50.6546	365.254	0	0
6.02_1432.7191m/z		1432.72	501.931	1	6.02285	0.53395	1.21246e-11	6.21717e-11	Infinity	MeOH_upland	Water_lowland	100 - 61.5 - 20.7 - 4.44	4627.32	12.76	154.342	41.2903	119.929	0	0	0	225.864	410.493	427.97	0	63.4622	0	4510.75	2989.86	6381.35	1561.52	1220.31	1325.44	0	0	0	0	0	0	0	0	0	0	0	0	148.474	38.6066	107.442	0	0
6.04_464.2587m/z		464.259	557.287	1	6.03713	0.3131	0.000258886	0.000311673	Infinity	MeOH_lowland	Hexane_upland	100 - 31.1	6258.23	13.44	1171.88	1469.6	2445.72	135.839	417.919	518.228	883.273	1545.72	959.361	366.562	409.908	264.92	542.104	692.241	98.803	0	10097.6	8677.07	160.395	75.2733	113.409	189.003	189.522	237.034	0	0	0	0	3.60141	0	1127.32	1374.08	2191.06	150.039	441.32
6.04_608.2226n	608.223	626.257	409.665	1	6.03713	0.206567	6.78518e-07	1.0976e-06	Infinity	Water_upland	Hexane_upland	100 - 27.4 - 5.36	3749.17	43.57	44.0057	12.8475	26.736	6.29782	18.4126	15.0004	3650.01	4616.36	1607.36	5277.76	3942.22	2027.53	40.3575	4451.22	6.79025	0.61977	63.1537	81.3224	181.076	266.313	86.0087	188.548	82.7183	95.0527	0	0	0	0	0.080921	0	42.3327	12.0125	23.9521	6.95616	19.4437
6.04_705.4334m/z		705.433	614.414	1	6.03713	0.313067	2.44173e-09	6.6555e-09	Infinity	MeOH_upland	EtOAc_upland	100 - 35.5 - 9.33 - 0.386	6791	17.23	1155.91	1095.49	395.274	0	0.523562	0.890456	748.827	2232.94	950.637	0	792.041	0.00015157	5685.71	8016.87	6670.43	4855.64	5471.04	2105.99	0	0	0	0	0	0	0	0	0	0	0	0	1111.96	1024.29	354.116	0	0.552879
6.04_1260.1554m/z		1260.16	123.343	2	6.03713	0.3131	2.48446e-12	1.62461e-11	Infinity	MeOH_lowland	Water_lowland	70.1 - 100 - 57.6 - 30.4 - 8.93	1373.9	36.63	52.7434	2.83835	129.122	0	0	0	0	0	0	0	0	0	168.139	112.312	557.541	1751.38	802.458	1567.86	0	0	0	0	0	0	0	0	0	0	0	0	50.7382	2.65387	115.677	0	0
6.04_1286.6766m/z		1286.68	525.882	2	6.03713	0.313083	4.62007e-11	2.00753e-10	Infinity	MeOH_lowland	Water_lowland	100 - 86.8 - 73.4 - 29.3 - 15 - 3.26 - 2 - 0.36	9500.06	35.3	988.694	139.96	1365.88	0	0	0	25.3856	171.092	633.974	0	47.6068	0	2213.91	1474.51	5018.95	12108	5717.04	10675.1	0	0	0	0	0	0	0	0	0	0	0	0	951.104	130.863	1223.66	0	0
6.04_1339.6818m/z		1339.68	508.94	1	6.03713	0.69765	0	0	Infinity	MeOH_lowland	Water_lowland	100 - 61.7 - 22.3 - 5.55 - 1.47	48244.6	16.89	11270.3	4216.56	11198	0	0	0	513.155	1212.28	2037.4	0	4.87644	0	10369.2	7372.52	24213.8	57517.3	42228.3	44988.1	0	0	0	0	0	0	0	0	0	0	0	0	10841.9	3942.51	10032	0	0
6.05_732.2872m/z		732.287	392.13	1	6.05142	0.255917	1.19243e-06	1.85422e-06	Infinity	EtOAc_lowland	Water_upland	100 - 44.7 - 37.9	1062.29	23.69	84.2096	37.2777	69.085	0	7.78321	5.40917	79.621	24.942	24.666	0	0	0	383.217	80.3163	3.57803	0	138.622	84.9711	760.672	440.777	639.406	938.445	896.573	1351.85	0	0	0	0	0	0	81.008	34.8548	61.8916	0	8.21902
6.05_750.8779m/z		750.878	1169.13	2	6.05142	0.2845	2.35811e-13	2.30018e-12	Infinity	MeOH_lowland	Hexane_upland	91.3 - 100 - 67.6 - 50.3 - 11.4	1565.29	8.56	480.39	399.943	531.6	2.79565	18.3619	12.6918	29.9444	141.533	35.4672	14.264	57.8855	14.6643	112.652	182.614	74.0533	1717.71	1511.75	1466.4	59.3436	47.2204	56.2905	97.2383	39.7666	56.1663	0	0	0	0	0	0	462.126	373.949	476.248	3.08789	19.3901
6.05_914.3945m/z		914.394	431.422	1	6.05142	0.818433	6.92112e-10	2.16926e-09	Infinity	MeOH_lowland	Water_upland	100 - 45.3 - 10 - 1.29	2839.75	28.74	1094.52	1256.73	2159.28	0	9.7603	11.1199	339.566	356.671	862.305	0	0	0	3838.46	985.406	655.366	22.8729	4928.73	3567.65	792.252	663.563	1243.44	2841.45	1983.24	3595.73	0	0	0	0	0	0	1052.91	1175.05	1934.45	0	10.3068
6.07_219.1785m/z		219.179	814.527	1	6.06573	0.754817	3.39617e-13	3.12744e-12	Infinity	Whole root_lowland	Hexane_upland	100 - 10.7	4045.5	22.34	4491.46	3005.34	4639.69	945.637	1442.51	2315.99	283.911	552.912	535.065	143.268	283.961	210.455	218.677	837.548	92.3871	138.317	481.65	1602.4	179.542	176.864	272.418	1464.19	731.323	833.825	0	0	0	1.4746	0	0	4320.7	2810.01	4156.59	1044.49	1523.28
6.07_267.0896n	267.09	309.123	399.18	1	6.06573	0.491067	3.67667e-08	7.60135e-08	Infinity	MeOH_upland	Hexane_upland	100 - 20.1 - 11.9 - 3.56 - 0.125	1229.67	13.48	522.298	408.355	536.739	0	63.1899	74.8386	1328.5	1139.71	1017.64	2.73666	312.97	40.9474	1622.16	1565.99	500.865	602.78	1005.73	1072.69	877.637	986.057	616.182	561.788	396.911	426.507	0	0	0	0	0	0	502.441	381.814	480.851	0	66.7282
6.07_349.2078m/z		349.208	595.08	1	6.06573	0.227333	2.27917e-07	4.0153e-07	316.453	EtOAc_upland	MeOH_lowland	100 - 20.1	2661.42	34.63	65.584	127.398	83.0697	6.33269	5.27159	14.8856	393.238	785.863	897.061	13.8384	20.872	36.7573	52.4805	121.413	8.24277	0	17.4963	7.73418	4069.19	1369.05	2546.01	241.2	420.289	574.318	51.3437	17.3648	7.92586	7.93203	25.9418	7.03699	63.0905	119.118	74.4201	6.99467	5.56677
6.07_663.8507m/z		663.851	1281.52	2	6.06573	0.341683	1.35558e-13	1.43228e-12	Infinity	MeOH_upland	Hexane_upland	100 - 72.1 - 16.7 - 9.15 - 1.04	10651.4	14.96	5518.71	3728.11	5831.03	392.317	759.705	1079.3	2686.74	3811.34	2506.94	161.1	119.516	137.606	11677	8704.9	11572.2	5632.63	4296.88	3759.87	117.597	31.4749	58.6437	683.07	398.282	379.085	0	0	0	0	12.948	0	5308.89	3485.8	5223.88	433.328	802.245
6.07_1066.0781n	1066.08	1067.1	90.0114	1	6.06573	0.441767	3.43161e-11	1.55332e-10	Infinity	MeOH_lowland	Water_lowland	100 - 44 - 7.64	3142.55	11.4	371.428	370.62	449.418	0	0	0	11.8046	96.6837	27.8757	0	63.8975	0	1446.1	1045.57	1412.33	3907.25	2834.66	2685.73	0	0	0	0	0	0	0	0	0	0	0	0	357.307	346.532	402.623	0	0
6.07_1205.6476m/z		1205.65	537.133	2	6.06573	0.341683	0	0	Infinity	MeOH_lowland	Water_lowland	90.9 - 100 - 78.3 - 37.9 - 19.3 - 6.12 - 4.46 - 0.851	13819.8	19.91	1944.84	763.131	2375.64	0	0	0	157.352	215.193	152.606	7.89504	0	0	7028.17	3329.8	7217.02	17827.2	11127.1	12505	0	0	0	0	0	0	0	0	0	0	0	0	1870.9	713.531	2128.28	0	0
6.07_1220.6535m/z		1220.65	535.357	2	6.06573	0.491067	0	0	Infinity	MeOH_lowland	Water_lowland	84 - 94.3 - 100 - 68.4 - 42.9 - 15.9 - 7.89 - 0.0501	17725.2	18.28	1789.73	875.279	2330.89	0	0	0	3.38633	50.9471	38.4182	0	0	0	3912.01	1780.73	4918.96	20866.8	14393.9	17914.8	0	0	0	0	0	0	0	0	0	0	0	0	1721.68	818.39	2088.19	0	0
6.07_1309.6677m/z		1309.67	509.852	1	6.06573	0.405317	4.74953e-13	4.11866e-12	Infinity	MeOH_lowland	EtOAc_upland	100 - 65 - 23.5 - 5.24 - 0.989 - 0.466 - 0.592 - 0.47	35709.2	14.5	12604.3	3779.95	11387.2	0	15.7888	20.2122	1684.48	3895.58	2139.17	0	32.7336	0	26723	20214.4	25760.7	45268.4	32124	29735.4	0	0	0	0	0	0	0	0	0	0	0	0	12125.1	3534.27	10201.5	0	16.6728
6.07_1318.1795m/z		1318.18	136.179	2	6.06573	0.163683	2.24756e-09	6.20204e-09	Infinity	MeOH_upland	Water_lowland	66.8 - 100 - 70	1403.11	8.96	89.3611	0	116.575	0	0	0	8.45442	77.1499	10.9944	0	0	0	1413.17	1272.59	1523.56	979.741	512.896	674.397	0	0	0	0	0	0	0	0	0	0	0	0	85.9636	0	104.437	0	0
6.07_1333.1845m/z		1333.18	138.408	2	6.06573	0.235183	3.82575e-11	1.70482e-10	Infinity	MeOH_lowland	Water_lowland	70.1 - 100 - 76.8 - 40.3 - 13.9 - 14.1 - 10.5	1751.9	29.32	135.082	1.91075	201.924	0	0	0	0	0	0	0	0	0	187.187	143.374	326.294	2310.22	1299.25	1646.24	0	0	0	0	0	0	0	0	0	0	0	0	129.946	1.78656	180.899	0	0
6.07_1343.6956n	1343.7	1344.7	523.652	1	6.06573	0.362417	2.19716e-08	4.76328e-08	Infinity	MeOH_lowland	Hexane_upland	100 - 67.2 - 24.6 - 5.92 - 2.22 - 0.721 - 0.443 - 0.532 - 0.473 - 0.546	87922.4	10.18	32173.3	10057.9	34037.5	0	0	22.4674	6751.55	15463.7	8238.9	0	166.699	0	83989	68773.9	80103.4	105900	73959.6	83907.4	49.8484	0	24.2561	0	32.553	0	0	0	0	0	53.7128	0	30950.1	9404.17	30493.4	0	0
6.07_1360.2114m/z		1360.21	155.383	1	6.06573	0.284517	0	0	Infinity	MeOH_lowland	Water_lowland	100	3347.56	25.57	403.903	70.3357	491.064	0	0	0	0	0	0	0	0	0	102.481	71.2996	233.229	4243.94	2538.99	3259.76	0	0	0	0	0	0	0	0	0	0	0	0	388.547	65.7642	439.933	0	0
6.07_1361.2138m/z		1361.21	157.082	2	6.06573	0.178	8.4599e-14	9.46142e-13	Infinity	MeOH_lowland	Water_lowland	100 - 78.6 - 12.6 - 12.9	2313.31	24.13	270.217	24.8608	325.182	0	0	0	5.40616	3.35269	0	0	0	0	606.739	201.541	462.361	2879.42	1763.29	2297.21	0	0	0	0	0	0	0	0	0	0	0	0	259.944	23.2449	291.323	0	0
6.08_602.8202m/z		602.82	1360.6	2	6.08002	0.1923	1.22125e-15	2.80189e-14	Infinity	MeOH_upland	MeOH_lowland	100 - 76.8 - 23	2110.99	12.25	53.3218	12.4076	19.4539	9.30998	17.5037	38.8617	331.145	451.735	380.654	12.5559	5.22027	25.7441	2787.33	1670.13	1875.5	0	0	0	18.1858	13.2587	19.5429	26.1818	30.381	23.9045	0	0	0	0	0	0	51.2946	11.6011	17.4283	10.2832	18.4838
6.08_692.8534m/z		692.853	1231.67	2	6.08002	0.249467	5.52963e-11	2.35185e-10	Infinity	MeOH_upland	Water_lowland	100 - 69.4 - 26.5	7582.54	17.11	14.2304	5.71188	7.65634	0	0	0	811.319	1143.39	1051.69	0	33.6114	0	9229.46	5124.57	8393.6	162.887	99.3968	65.2654	3.94312	0	0	2.72497	0	0	0	0	0	0	0	0	13.6894	5.34064	6.85913	0	0
6.08_883.4831m/z		883.483	546.869	1	6.08002	0.198733	7.91278e-12	4.38204e-11	Infinity	MeOH_lowland	Water_lowland	100 - 42.8	3050.69	24.02	793.809	418.842	679.347	0	0	0	7.08124	33.3166	5.50835	0	21.9966	0	508.219	313.68	397.109	2920.66	4385.47	1845.95	3.09761	0.353853	0.216309	0.163931	0	0.000932599	0	0	0	0	0	0	763.629	391.619	608.611	0	0
6.08_886.4882n	886.488	950.432	454.143	1	6.08002	0.69765	6.70133e-10	2.11192e-09	Infinity	MeOH_upland	Hexane_upland	100 - 41.1 - 22.6 - 0.581	3692.94	9.33	884.282	424.505	762.102	0	24.5361	89.5332	742.555	822.85	683.491	22.2968	400.073	45.4675	5460.03	2347.37	3271.41	2628.41	2419.19	2097.79	2122.68	1398.3	990.17	618.449	158.591	250.275	0	0	0	0	0	0	850.662	396.914	682.749	0	25.91
6.08_1048.5620n	1048.56	1031.56	541.65	1	6.08002	1.33828	1.85979e-08	4.10504e-08	Infinity	MeOH_lowland	Hexane_upland	100 - 57.5 - 16.9 - 9.95 - 4.29 - 1.42 - 0.35	212229	8.09	74765.4	66241.5	77548.8	19.2292	11.4285	168.16	5765.34	11490.3	18115.3	181.762	4662.69	6233.59	82724.2	53120.4	105931	246391	209167	181130	26.8681	7.26452	18.564	6.69347	308.307	0	0	0	0	0	306.762	0	71922.8	61936.2	69474.1	21.2393	12.0685
6.08_1089.5648m/z		1089.56	518.357	1	6.08002	0.235183	6.4837e-13	5.259e-12	Infinity	MeOH_lowland	Water_lowland	100 - 59.7 - 14.9 - 3.1	1431.27	40.96	434.736	180.71	315.466	0	0	0	73.8287	83.7272	165.508	19.4268	19.5915	0	1003.96	493.298	1379.78	940.362	2197.79	1155.67	0	0	0	0	0	0	0	0	0	0	0	0	418.208	168.965	282.618	0	0
6.08_1252.1568m/z		1252.16	125.23	2	6.08002	0.178	0	0	Infinity	MeOH_upland	Water_lowland	59.7 - 100 - 60.8 - 42.1 - 13.2	1561.69	25.24	178.768	35.594	294.734	0	0	0	13.7512	59.6277	33.0391	0	0	0	1755	1029.47	1900.61	1783.78	1059.5	1480.27	0	0	0	0	0	0	0	0	0	0	0	0	171.971	33.2806	264.045	0	0
6.08_1402.7087m/z		1402.71	505.21	1	6.08002	0.341683	1.00534e-10	3.90749e-10	Infinity	MeOH_upland	Water_lowland	100 - 67.3 - 27.3 - 7.09 - 2.54 - 0.665 - 0.31	45682.5	16.52	594.057	99.343	335.491	0	0	0	3967.26	5545.65	4877.67	0	87.0759	0	56254.3	31043.4	49749.9	885.444	536.482	543.848	22.9681	0	0	0	0	0	0	0	0	0	0	0	571.471	92.8862	300.559	0	0
6.09_1113.1016m/z		1113.1	91.3059	2	6.09432	0.26375	2.76446e-14	3.69976e-13	Infinity	MeOH_lowland	Water_lowland	93.1 - 86.6 - 100 - 77 - 54 - 35.7 - 15.6	1813.86	15.14	174.775	109.491	332.599	0	0	0	0	12.6503	13.1592	0	0	0	1918.27	878.014	1804.56	2071.89	1525.08	1844.61	0	0	0	0	0	0	0	0	0	0	0	0	168.13	102.375	297.968	0	0
6.09_1139.6247m/z		1139.62	548.196	2	6.09432	0.61975	0	0	Infinity	MeOH_lowland	Water_lowland	100 - 94.4 - 80.1 - 58.7 - 35.2 - 12.8 - 6.69 - 1.12	15679.9	15.23	2190.94	1513.29	3681.46	0	0	0	449.738	1498.48	653.919	489.101	1011.79	504.69	5898.11	4600.21	10489.8	17948.9	13189.7	15901.3	0	0	0	0	0	0	0	0	0	0	0	0	2107.64	1414.94	3298.13	0	0
6.09_567.8052n	567.805	1177.62	527.052	1	6.09432	0.4482	9.86049e-08	1.86126e-07	Infinity	MeOH_upland	Hexane_upland	100 - 62.5 - 24 - 6.65 - 1.31 - 0.275 - 0.0348 - 0.245 - 0.135	187632	14	50827.3	29097.2	67087.1	35.3281	25.5315	222.072	17902.2	21522.1	45149.4	33.3794	234.757	58.4668	184625	89085.3	289186	174381	131456	157694	274.503	0	443.716	0	154.78	0	0	0	0	0	162.189	0	48894.9	27206	60101.7	39.021	26.9611
6.09_1278.6811m/z		1278.68	532.68	2	6.09432	0.2988	7.32747e-15	1.27358e-13	Infinity	MeOH_lowland	Water_upland	72.2 - 100 - 76.6 - 38.5 - 16.3 - 9.87 - 7.88 - 4.96	12181.2	26.65	1949.28	509.386	2808.64	0	16.9134	17.5081	151.084	328.162	339.311	0	0	0	10300.1	5279.46	11280.5	15213.5	8757.35	12572.9	0	0	0	0	0	0	0	0	0	0	0	0	1875.17	476.278	2516.19	0	17.8605
6.09_1308.1854m/z		1308.19	141.755	1	6.09432	0.278067	1.73273e-12	1.21837e-11	Infinity	MeOH_upland	Water_lowland	100 - 41.3 - 8.76 - 1.52	4812.18	44.92	27.2618	0	19.6137	0	0	0	76.0204	128.963	216.683	0	0	0	5526.3	2037.58	6872.65	433.633	196.294	229.049	0	0	0	0	0	0	0	0	0	0	0	0	26.2253	0	17.5714	0	0
6.11_284.1103n	284.11	285.118	412.28	1	6.10862	0.355983	1.33227e-14	2.07328e-13	Infinity	EtOAc_lowland	Hexane_upland	100 - 22.7 - 3.62	1431.28	2.94	260.885	243.173	344.442	3.41648	2.04653	14.2867	229.875	230.363	261.012	5.02856	4.36982	14.6143	216.402	58.8177	74.3994	37.6778	168.962	139.22	866.569	891.062	918.942	1464.47	1560.57	1268.81	0	0	0	0	0	0	250.966	227.368	308.577	3.77362	2.16112
6.11_625.3336m/z		625.334	533.443	1	6.10862	0.227333	1.06708e-09	3.21165e-09	Infinity	MeOH_lowland	Hexane_upland	78.5 - 100 - 29.7 - 9.72 - 2.19	19927.6	15.52	4475.77	3692.96	11173.9	6561.78	9327.79	12572	1394.18	597.556	3256.23	6370.17	1125.07	11628.3	1482.07	2023.8	1734.77	1948.13	26163.6	31671.1	18.7634	41.1932	58.4719	208.456	97.8336	1180.35	0	0	0	0	33.1143	0	4305.61	3452.94	10010.4	7247.71	9850.1
6.11_703.1788m/z		703.179	254.309	1	6.10862	0.1637	0	0	Infinity	EtOAc_upland	Water_lowland	100 - 48	1656.1	15.91	31.8123	21.695	55.0282	0	0	0	24.0861	79.769	80.6892	0	0	0	0.227557	0	0	0	0.0228493	0	819.045	1663.37	2485.89	148.389	126.606	174.18	0	0	0	0	0	0	30.6028	20.285	49.2985	0	0
6.11_1103.5450m/z		1103.54	493.851	1	6.10862	0.341683	1.25943e-10	4.74798e-10	Infinity	Water_upland	Hexane_upland	100 - 52.7 - 15.5 - 7.75	6261.54	46.49	138.661	300.611	399.822	0	40.9864	79.1676	4206.24	11304.6	3046.92	4896.81	9604.24	4283.58	1573.8	12715.2	1121.63	152.822	745.181	865.957	3.09137	0	0	0	0	1.61985	0	0	0	0	0	0	133.389	281.073	358.191	0	43.2814
6.11_1186.1341m/z		1186.13	113.097	2	6.10862	0.198733	0	0	Infinity	MeOH_upland	Water_lowland	72.9 - 100 - 69.3 - 51.8 - 14.9 - 14 - 1.74 - 3.36	6657.91	25.79	370.457	152.718	758.036	0	0	0	127.82	164.536	492.865	0	0	0	5331.9	2090.82	12551	4607.77	2715.09	4135.34	0	0	0	0	0	0	0	0	0	0	0	0	356.373	142.792	679.106	0	0
6.11_1193.6377n	1193.64	1194.64	539.871	1	6.10862	0.626167	1.9873e-13	1.98483e-12	Infinity	MeOH_upland	Hexane_upland	100 - 65.5 - 17.5 - 3.58	35989.5	16.52	11774.4	7042.51	16328.1	574.022	959.075	2371.49	3480.66	3626.28	9438.76	434.54	128.972	1101.55	36961.5	16721.9	54285	34105.8	24716.4	32553.8	42.3342	40.1438	83.04	108.84	55.9987	48.0537	0	0	0	0	11.7383	0	11326.7	6584.78	14628	634.027	1012.78
6.11_1267.1616m/z		1267.16	127.549	2	6.10862	0.341683	1.11022e-16	3.53773e-15	Infinity	MeOH_lowland	Water_lowland	67.9 - 100 - 63.6 - 44.6 - 12.2	2351.49	15.57	213.89	48.369	328.088	0	0	0	0	0	0	0	0	0	89.8212	32.6843	224.884	2637.04	1938.7	2478.73	0	0	0	0	0	0	0	0	0	0	0	0	205.758	45.2252	293.926	0	0
6.11_1293.6856m/z		1293.69	529.974	2	6.10862	0.341683	8.99281e-15	1.47976e-13	Infinity	MeOH_lowland	Water_lowland	78.2 - 100 - 86.9 - 35.1 - 13.1 - 3.98 - 1.46 - 0.334	19965.5	17.95	2368.06	725.563	3287.54	0	0	0	0	14.9942	18.8522	0	0	0	1489.62	706.739	2816.63	22772.3	15929.2	21194.9	0	0	0	0	0	0	0	0	0	0	0	0	2278.03	678.405	2945.23	0	0
6.12_326.1219n	326.122	359.156	432.99	1	6.1229	0.41315	1.11022e-15	2.57662e-14	Infinity	EtOAc_lowland	Hexane_upland	100 - 16 - 10.3	3015.86	17.76	783.269	998.842	1252.62	12.1792	20.6221	1.89414	352.12	599.453	1049.5	10.9267	15.2766	12.0176	893.922	309.371	591.724	383.971	922.151	515.308	804.299	1111.97	1808.42	2356.92	3818.84	2871.83	0	0	0	0	0	0	753.489	933.922	1122.19	13.4524	21.7768
6.12_388.1595n	388.159	452.237	524.088	1	6.1229	0.313083	9.25948e-12	4.95691e-11	Infinity	EtOAc_lowland	Hexane_upland	100 - 18.6 - 17.3	5527.1	16.17	826.976	786.113	1151.08	13.835	11.4301	97.9676	369.028	425.79	508.779	10.3597	47.0957	27.2977	328.29	126.391	178.52	75.3024	481.304	386.254	1625.42	1830.47	3712.22	4707.59	6638.43	5235.29	0	0	0	3.19981	26.5967	4.42673	795.535	735.02	1031.22	15.2812	12.0701
6.12_836.2754m/z		836.275	329.264	1	6.1229	0.213017	2.63807e-10	9.23441e-10	Infinity	EtOAc_lowland	Water_lowland	100 - 35.5 - 6.39	1448.11	5.77	186.936	142.74	169.766	0	0	0	6.25838	0	7.92041	0	0	0	0	0	0	0	38.1637	16.0704	113.15	120.568	107.475	1832.39	1101.46	1410.49	0	0	0	0	0	0	179.829	133.462	152.089	0	0
6.12_1051.5684m/z		1051.57	540.529	2	6.1229	0.177983	4.30134e-12	2.61665e-11	Infinity	MeOH_upland	Whole root_lowland	100 - 2.48	2437.75	17.17	0	0	0	0	0	0	140.373	375.783	266.065	0	28.6055	0	2942.27	2177.78	2193.18	102.821	94.3996	72.8528	0	0	0	0	0	0	0	0	0	0	0	0	0	0	0	0	0
6.12_1388.6986m/z		1388.7	503.074	2	6.1229	0.2845	5.77316e-15	1.02563e-13	Infinity	MeOH_lowland	Water_lowland	100 - 6.24	1093.15	50.75	325.528	108.254	208.996	0	0	0	13.687	45.1868	65.104	0	0	0	733.095	394.174	1245.77	2638.05	426.546	214.853	0	0	0	0	0	0	0	0	0	0	0	0	313.152	101.218	187.235	0	0
6.14_581.2703m/z		581.27	465.045	1	6.1372	0.227333	2.37637e-08	5.12963e-08	Infinity	Whole root_lowland	Hexane_upland	100 - 35 - 6.63 - 0.906	9963.05	9.03	9623.16	4739.91	15526.1	5207.67	6326.89	12708.8	3020.12	1069.18	10857.1	4010.5	676.574	10755.6	224.079	784.581	62.2066	12.6558	1093.23	1977.5	105.463	108.238	124.313	633.26	463.832	1136.28	0	0	0	0	10.6055	0	9257.29	4431.84	13909.4	5752.05	6681.16
6.14_743.4691m/z		743.469	631.009	1	6.1372	0.235183	4.97136e-12	2.9483e-11	Infinity	MeOH_upland	Water_lowland	100 - 33.3 - 4.13	1356.04	30.88	112.323	180.331	479.135	0	0	0	79.3779	70.8179	138.851	0	0	0	1331.13	569.818	2167.17	991.312	1032.16	1669.2	0	0	3.73255	7.6817	0	21.3577	0	0	0	0	0	0	108.053	168.61	429.245	0	0
6.14_1107.0926m/z		1107.09	83.6227	2	6.1372	0.2845	2.03929e-11	9.81745e-11	Infinity	MeOH_upland	Whole root_lowland	100 - 90.9 - 53.1 - 34.3	1501.47	23	0	0	0	0	0	0	7.18615	117.306	14.8068	6.70906	17.8625	0	1503.57	1155.16	1845.68	189.641	123.608	204.544	0	0	0	0	0	0	0	0	0	0	0	0	0	0	0	0	0
6.14_1132.6181m/z		1132.62	545.744	2	6.1372	0.39885	1.1624e-13	1.25796e-12	Infinity	MeOH_upland	Water_lowland	91.3 - 100 - 44.5 - 18.6 - 7.32 - 2.99 - 2.09 - 0.976	11745.6	14.51	342.99	128.366	647.925	0	0	0	148.743	453.64	419.786	0	26.4958	0	11113.6	6529.65	17593.6	4936.65	3761.48	4850.87	0	0	0	0	0	0	0	0	0	0	0	0	329.95	120.023	580.46	0	0
6.14_1242.6442m/z		1242.64	518.404	1	6.1372	0.932817	6.48527e-11	2.66241e-10	Infinity	MeOH_upland	EtOAc_upland	100 - 64.7	2878.58	15.2	399.93	323.248	601.353	36.4486	121.298	597.226	39.438	132.692	123.66	41.8486	0	48.1056	2884.03	1356.07	4395.64	3166.34	2478.87	2436.79	0	0	0	0	0	0	0	0	0	0	0	0	384.725	302.239	538.738	40.2587	128.09
6.14_1284.6712m/z		1284.67	522.461	2	6.1372	0.533983	1.20012e-09	3.55669e-09	Infinity	MeOH_lowland	EtOAc_upland	84.9 - 67.1 - 100 - 59.2	6372.47	24.51	653.588	161.99	862.504	0	4.4186	11.7257	0	78.1465	100.487	0	3.20781	0	1597.96	783.048	2418.01	7678.06	4641.82	6797.52	0	0	0	0	0	0	0	0	0	0	0	0	628.739	151.462	772.697	0	4.66602
6.15_1017.5432m/z		1017.54	533.797	1	6.1515	0.235183	3.40488e-08	7.08689e-08	Infinity	MeOH_upland	Water_lowland	100 - 53.1 - 17.7 - 3.92 - 0.562 - 0.159	143484	12.94	5405.61	5014.17	10976.5	0	0	0	11978.3	23648.2	14973.5	0	619.927	0	165321	118384	146747	32354.6	42000.7	37836.6	168.758	0	100.707	0	23.4996	0	0	0	0	0	25.8852	0	5200.09	4688.28	9833.57	0	0
6.15_1365.7072m/z		1365.71	517.848	2	6.1515	0.376717	6.31717e-14	7.41621e-13	Infinity	MeOH_lowland	Water_lowland	75 - 89.5 - 98.6 - 59.4 - 100	3697.12	20.16	320.201	10.5298	434.794	0	0	0	58.5551	79.7266	88.0561	0	0	0	1505.16	576.275	1773.59	4549.35	2646.17	3895.84	0	0	0	0	0	0	0	0	0	0	0	0	308.027	9.84546	389.522	0	0
6.15_1372.6985m/z		1372.7	508.86	1	6.1515	0.491083	2.44249e-15	5.13435e-14	Infinity	MeOH_lowland	Water_upland	100 - 52.7	10371.6	22.56	845.671	557.474	857.871	0	0	10.979	206.721	628.122	890.845	0	0	0	6189.48	2957.29	14817.8	14030.7	12066	5018.14	0	0	0	0	0	0	0	0	0	0	0	0	813.519	521.241	768.546	0	0
6.15_1452.7022n	1452.7	1453.71	488.056	1	6.1515	0.370283	0	0	Infinity	MeOH_lowland	Water_lowland	100 - 45.9 - 28.9 - 15.1 - 0.133	2415.74	16.76	333.57	79.3073	622.062	0	0	0	0	0	0	0	0	0	18.6239	12.3118	23.5057	2294.09	2085.62	2867.49	0	0	0	0	0	0	0	0	0	0	0	0	320.888	74.1527	557.29	0	0
6.15_1488.7415m/z		1488.74	498.076	1	6.1515	0.370283	3.7162e-10	1.25594e-09	Infinity	MeOH_lowland	EtOAc_upland	100 - 67.6 - 30.2 - 7.44 - 0.825	3358.13	32.32	515.699	162.284	1099.72	0	0	4.78665	44.4334	137.97	85.2297	0	91.2012	23.1563	274.484	519.295	291.282	2905.12	2572.72	4596.56	0	0	0	0	0	0	0	0	0	0	0	0	496.092	151.737	985.21	0	0
6.17_669.8500m/z		669.85	1268.91	2	6.16582	0.533967	2.24343e-12	1.50877e-11	Infinity	MeOH_lowland	Hexane_upland	78.7 - 100 - 36.8 - 30.3	6844.02	16.57	2804.04	1176.12	3161.1	14.6147	47.3012	53.1434	227.779	261.062	893.804	144.148	46.6278	104.271	859.932	739.489	6733.63	7538.07	5535.62	7458.38	209.331	184.754	269.202	67.4785	6.41829	100.939	0	0	0	0	0	0	2697.44	1099.68	2831.95	16.1424	49.9498
6.17_736.3113n	736.311	754.357	472.778	1	6.16582	0.4339	2.02625e-11	9.7781e-11	Infinity	EtOAc_upland	Hexane_upland	100 - 39.5 - 7.98 - 0.714	7533.25	30.42	485.555	152.148	338.094	0	0	2.10668	2488.59	2887.88	1497.33	0	6.26272	32.193	3637.74	172.365	934.12	35.4039	227.39	117.393	9454.62	8147.78	4997.36	2630.43	980.117	1411.44	0	0	0	0	0	0	467.095	142.259	302.89	0	0
6.17_1080.5765m/z		1080.58	533.473	1	6.16582	0.206583	1.11022e-16	3.53773e-15	Infinity	MeOH_lowland	Water_lowland	100 - 54.4	1644.89	29.45	401.821	201.825	385.197	0	0	0	56.8206	200.468	256.636	9.09789	68.559	46.4927	972.389	813.1	1936.44	2110.9	1144.04	1679.72	0	0	0	0	0	0	0	0	0	0	0	0	386.544	188.708	345.089	0	0
6.17_1204.6426m/z		1204.64	533.452	2	6.16582	0.2988	6.66134e-16	1.6612e-14	Infinity	MeOH_lowland	Water_lowland	100 - 90.7	1178.54	20.69	50.1093	23.4024	173.773	0	0	0	3.62167	7.03229	18.4866	0	0	0	525.368	212.572	793.275	1140.13	956.184	1439.32	0	0	0	0	0	0	0	0	0	0	0	0	48.2042	21.8813	155.679	0	0
6.17_1226.6383m/z		1226.64	520.343	1	6.16582	0.462483	0	0	Infinity	MeOH_lowland	Water_lowland	100 - 68.3	11073.1	14.95	2297.89	1745.19	2284.49	0	0	0	139.457	344.83	560.379	0	0	0	5099.12	2156.21	10884.7	13079.6	10729.1	9410.69	0	0	0	0	0	0	0	0	0	0	0	0	2210.53	1631.77	2046.62	0	0
6.17_1235.6324m/z		1235.63	511.784	1	6.16582	0.26375	0	0	Infinity	MeOH_lowland	Water_lowland	100 - 53.7 - 16.3	2377.63	30.16	540.499	219.713	517.756	0	0	0	31.6965	67.8311	154.89	6.53704	10.4823	3.91131	1983.4	782.599	2875.53	1809.26	3183.4	2140.22	0	0	0	0	0	0	0	0	0	0	0	0	519.95	205.432	463.845	0	0
6.19_707.8582m/z		707.858	1212.39	2	6.18655	0.2988	1.98597e-12	1.35376e-11	Infinity	MeOH_upland	Water_lowland	100 - 77.7 - 34.7 - 14.8 - 2.52	4262.55	32.06	469.722	294.731	635.303	0	0	0	249.596	506.464	853.348	0	0	0	3649.01	1532.77	7605.87	868.241	1442.01	1708.79	36.8199	0	5.13295	62.7636	9.53768	23.3359	0	0	0	0	0	0	451.864	275.575	569.153	0	0
6.19_1074.0879m/z		1074.09	81.8117	1	6.18655	0.1923	4.64073e-14	5.69802e-13	Infinity	MeOH_lowland	Water_lowland	100 - 68.9 - 11.2	1076.88	6.46	97.8419	50.4823	122.424	0	0	0	0	0	0	0	0	0	22.5046	3.87028	94.2313	1156.75	1029.38	1044.5	0	0	0	0	0	0	0	0	0	0	0	0	94.122	47.2012	109.677	0	0
6.19_1121.1002m/z		1121.1	89.3834	2	6.18655	0.413167	1.5438e-09	4.43692e-09	Infinity	MeOH_lowland	Water_lowland	69.3 - 100 - 86.1	1045.46	14.06	41.2742	0	66.0862	0	0	0	7.88094	57.2563	8.31418	18.8567	54.6639	25.4893	320.951	242.99	463.99	1179.53	888.255	1068.61	0	0	0	0	0	0	0	0	0	0	0	0	39.705	0	59.2051	0	0
6.19_1147.6227m/z		1147.62	542.609	2	6.18655	0.484633	0	0	Infinity	MeOH_lowland	Water_lowland	94.4 - 100 - 78.8 - 41.3 - 43.6 - 3.21 - 4.76	9522.46	12.1	908.709	343.418	1091.17	0	0	0	83.3985	274.861	188.018	0	0	0	4440.83	2966.62	5518.15	10838.8	9030.69	8697.86	2.9449	0.115	0.533736	0	0	0	0	0	0	0	0	0	874.161	321.097	977.557	0	0
6.19_1338.6704n	1338.67	1356.7	518.303	1	6.18655	0.726233	2.87892e-12	1.84352e-11	Infinity	MeOH_lowland	Water_lowland	100 - 66.8 - 32.4 - 13.4 - 5.85 - 0.173 - 0.072 - 0.0144	183611	18.97	51503.1	16959.1	55151.8	0	0	0	522.145	1334.89	1507.61	0	27.1957	0	16993.7	9901.8	27683.1	211580	144597	194657	18.4816	0.967987	0.000590893	0	6.25083	0	0	0	0	0	6.86318	0	49545	15856.9	49409.2	0	0
6.19_1432.7180m/z		1432.72	501.126	1	6.18655	0.4196	1.16129e-13	1.25796e-12	Infinity	MeOH_upland	Water_upland	100 - 59.2 - 23 - 5.63 - 1.2	9848.18	33.52	694.35	340.331	1027.47	0	15.8573	21.4404	214.774	541.28	1141.38	0	0	0	7771.3	2750.58	19022.7	2274.26	3798.29	4633.7	0	0	0	0	0	0	0	0	0	0	0	0	667.951	318.212	920.487	0	16.7452
6.20_398.2373n	398.237	437.239	545.878	1	6.20083	0.3274	1.80338e-08	3.99369e-08	Infinity	EtOAc_lowland	Hexane_upland	100 - 19.4 - 0.469	2507.51	7.08	364.331	498.463	489.727	23.4254	89.0398	148.562	90.2757	164.863	123.179	4.83415	3.47137	10.0722	64.7943	90.441	31.5038	21.3783	123.329	356.255	470.7	218.535	493.522	2483.67	2695.73	2343.13	0	0	0	21.1868	20.9731	0	350.479	466.066	438.735	25.8741	94.0256
6.20_508.2392n	508.239	572.26	454.554	1	6.20083	0.220883	4.95026e-07	8.21972e-07	Infinity	EtOAc_lowland	Hexane_upland	100 - 26.5	1209.71	9.03	293.599	227.541	381.223	0	7.40755	27.9835	208.891	151.766	301.227	2.65647	14.3758	41.0689	333.148	85.7874	118.805	0	88.1503	110.039	655.463	414.333	619.327	1137.18	1156.62	1335.33	0	0	0	0	0	0	282.436	212.752	341.529	0	7.82234
6.20_724.4464m/z		724.446	616.197	1	6.20083	0.57685	2.97754e-10	1.02882e-09	Infinity	MeOH_lowland	Water_lowland	100 - 38.8 - 4.33	4305.04	14.51	849.832	627.879	1009.6	0	0	0	70.1843	208.154	176.527	0	36.2934	0	1503.03	1110.02	1716.38	4308.67	4928.02	3678.43	0	0	0	49.1242	35.6825	27.8465	0	0	0	27.2275	8.24107	0	817.522	587.07	904.478	0	0
6.20_885.4992m/z		885.499	563.726	1	6.20083	0.775567	6.51642e-08	1.27192e-07	Infinity	MeOH_lowland	Hexane_upland	100 - 49.2 - 15.4 - 2.97 - 0.375 - 0.446 - 0.165 - 0.115 - 0.03	547958	17.44	171932	121559	168894	102.25	47.5259	214.12	7054.62	14491.3	10155.1	66.6928	4145.66	41.646	74667	58876	83865.6	610547	620812	412516	60.6629	27.4478	37.0787	185.849	2277.96	104.221	0	0	0	0	2068.48	0	165396	113659	151308	112.939	50.1871
6.20_923.5434m/z		923.543	588.422	1	6.20083	0.1923	1.18662e-11	6.11588e-11	Infinity	MeOH_lowland	Water_lowland	100 - 9.24	1069.14	19.17	281.52	165.575	271.061	0	0	0	23.4679	126.239	2.84533	37.3107	88.0887	5.20558	139.424	171.624	205.436	1263.08	1150.94	793.39	0	0	0	0	0	0	0	0	0	0	0	0	270.817	154.814	242.837	0	0
6.20_1095.5953m/z		1095.6	543.4	2	6.20083	0.235183	5.68889e-12	3.29665e-11	Infinity	MeOH_lowland	Water_lowland	40.2 - 59.2 - 100 - 14 - 28.8	1277.78	22.3	122.691	68.4591	171.518	0	0	0	26.8551	285.016	131.611	0	31.3604	10.1863	756.174	974.839	1190.54	1120.38	1640.22	1072.73	0	0	0	0	0	0	0	0	0	0	0	0	118.026	64.0096	153.659	0	0
6.20_1138.6083m/z		1138.61	534.267	2	6.20083	0.2988	2.22045e-16	6.36792e-15	Infinity	MeOH_lowland	EtOAc_upland	100 - 67.4 - 55.2 - 22.5 - 21.8	15351.3	24.4	2219.59	718.392	2862.41	0	0	6.42263	949.03	2987.17	763.356	1179.66	2465.09	1172.34	916.832	3666.03	1528.94	18810.8	11372.1	15871	0	0	0	0	0	0	0	0	0	0	0	0	2135.2	671.7	2564.36	0	0
6.20_1342.6894m/z		1342.69	513.415	1	6.20083	0.341683	0	0	Infinity	MeOH_upland	Water_lowland	100 - 48.2	2419.64	15.98	190.916	83.7891	216.017	0	0	0	93.8932	219.533	122.644	0	0	0	2902.11	1000.28	3356.53	1420.76	1027.86	1266.49	0	0	0	0	0	0	0	0	0	0	0	0	183.658	78.3432	193.525	0	0
6.20_1357.2046m/z		1357.2	150.756	1	6.20083	0.192283	3.10617e-08	6.51923e-08	Infinity	MeOH_lowland	Water_lowland	100 - 53 - 19.1	1004.15	48.64	62.7368	0	104.575	0	0	0	0	0	0	0	0	0	0	0	0	1200.71	448.053	1363.69	0	0	0	0	0	0	0	0	0	0	0	0	60.3516	0	93.6858	0	0
6.23_618.3175m/z		618.318	513.496	2	6.22943	0.178	3.202e-10	1.09787e-09	Infinity	MeOH_upland	Water_lowland	100 - 61.7 - 33.8 - 11.3 - 3.58	4245.13	23.16	119.564	44.9337	157.501	0	0	0	422.556	593.318	730.404	5.91053	12.3123	0	5123.02	1633.34	5979.04	344.456	390.261	532.054	50.7841	11.5646	6.36418	34.7754	2.61978	12.7883	0	0	0	0	5.78891	0	115.019	42.0132	141.102	0	0
6.23_692.8531m/z		692.853	1231.35	2	6.22943	0.241617	1.2258e-12	9.0804e-12	Infinity	MeOH_upland	Water_upland	100 - 70.1 - 35.6 - 14.2 - 3.81	19462.8	22.48	178.953	98.0011	368.445	0	2.45856	0	1930.13	2567.51	3059.39	0	0	0	24315.3	6796.02	27277	6280.73	1239.68	1207.56	20.2333	0	21.4611	3.00413	4.59786	0.718064	0	0	0	0	0	0	172.15	91.6315	330.081	0	2.59622
6.23_901.4931m/z		901.493	546.938	1	6.22943	0.178	0	0	Infinity	MeOH_upland	Water_lowland	100 - 85.3 - 78.7 - 26.9	4034.89	2.84	555.517	434.525	799.645	0	0	0	266.164	400.363	500.794	0	0	0	4809.24	1617.53	5677.9	2864.13	2959.53	2796.89	0.215282	0.139635	0	0	0	0	0	0	0	0	0	0	534.396	406.283	716.383	0	0
6.23_918.5193m/z		918.519	565.313	1	6.22943	0.384567	2.13133e-07	3.7714e-07	Infinity	MeOH_upland	EtOAc_upland	100 - 49.8	3715.07	22.66	412.671	182.935	313.181	0	0	23.9496	8.8744	431.546	1395.26	0	159.102	37.5463	930.285	2245.9	7969.04	1587.9	1900.44	1194.57	0	0	0	0.981666	0	0	0	0	0	0	0	0	396.982	171.045	280.571	0	0
6.23_1013.5252m/z		1013.53	518.223	1	6.22943	0.591133	2.03091e-09	5.63518e-09	Infinity	MeOH_upland	Water_upland	100 - 57.2	1212.99	29.92	0	0	9.71172	0	4.07204	7.30205	0	18.9858	11.0721	0	0	0	1374.79	797.29	1466.9	494.094	269.45	359.472	0	0	0	0	0	0	0	0	0	0	0	0	0	0	8.7005	0	4.30005
6.23_976.5398n	976.54	1015.53	520.427	1	6.22943	0.996433	1.12447e-09	3.37173e-09	Infinity	MeOH_upland	Water_lowland	100 - 49.1	24829.4	5.97	208.958	49.442	272.928	0	0	0	843.759	4321.15	2050.97	0	630.737	0	25390.3	23149.4	25948.4	2264.07	1818.03	1649.57	0	0	0	0	0	0	0	0	0	0	0	0	201.013	46.2285	244.51	0	0
6.23_1161.6098m/z		1161.61	524.968	1	6.22943	0.4482	2.31103e-10	8.18959e-10	Infinity	MeOH_upland	Water_lowland	100 - 69.7	1621.08	37.21	9.13985	0	51.6395	0	0	0	3.42023	101.643	23.332	0	0	0	1911.97	927.619	2023.66	1232.77	637.779	664.828	0	0	0	0	0	0	0	0	0	0	0	0	8.79236	0	46.2626	0	0
6.23_1194.1393n	1194.14	1227.14	117.56	1	6.22943	0.3274	4.52938e-12	2.72237e-11	Infinity	MeOH_upland	Water_lowland	56 - 100	1343.63	41.97	2.87258	9.44747	23.2152	0	0	0	0	16.6168	8.02359	0	0	0	1748.82	643.413	1638.65	614.558	322.999	304.798	0	0	0	0	0	0	0	0	0	0	0	0	2.76337	8.83344	20.7979	0	0
6.23_1366.6658n	1366.67	1367.67	492.159	1	6.22943	0.2845	4.65535e-07	7.76859e-07	Infinity	MeOH_upland	Hexane_upland	100 - 67.3 - 26.8 - 13.1 - 28.3	8402.8	31.11	782.31	409.727	705.858	0	149.477	242.925	349.217	510.596	926.811	42.2787	0	80.7032	9399.54	2099.82	13709	8954.04	3088.44	1956.52	24.4339	9.52095	27.8298	10.8665	0	3.48525	0	0	0	0	0	0	752.567	383.097	632.361	0	157.847
6.23_1402.7085m/z		1402.71	505.103	1	6.22943	0.2273	2.18991e-12	1.47525e-11	Infinity	MeOH_upland	Water_upland	100 - 69.6 - 32.8 - 10.4 - 2.34 - 1.25 - 0.668 - 0.371	66893.2	29.01	595.465	346.089	1009.12	0	7.72659	24.6931	4257.59	6371.22	7799.7	0	0	0	80100.7	21639.9	98939	27554.5	4019.24	4345.15	24.4077	0	24.1127	0	0	0	0	0	0	0	0	0	572.826	323.595	904.05	0	8.15924
6.23_1403.2113m/z		1403.21	150.618	1	6.22943	0.198717	1.41398e-10	5.27126e-10	Infinity	MeOH_upland	Whole root_lowland	100 - 48.8 - 8.01	2055.14	85.95	0	0	0	0	0	0	4.13179	21.0135	48.1921	0	0	0	2220.64	211.906	3732.87	162.538	10.4326	20.5974	0	0	0	0	0	0	0	0	0	0	0	0	0	0	0	0	0
6.24_734.3150m/z		734.315	429.023	1	6.24372	0.341683	3.80806e-14	4.83721e-13	Infinity	MeOH_upland	Water_lowland	100 - 32.6 - 21.8	3812.99	21.13	77.7084	81.1112	210.659	0	0	0	585.007	983.484	387.418	2.48374	49.3499	19.0875	6877.35	2162.51	2399.1	188.988	473.196	542.888	703.533	1035.3	374.415	269.474	203.196	313.114	0	0	0	0	0	0	74.7539	75.8394	188.724	0	0
6.24_1063.5712n	1063.57	1064.58	543.412	1	6.24372	1.73695	5.89084e-12	3.39824e-11	Infinity	MeOH_lowland	Water_lowland	100 - 54.9	21461.1	15.95	2901.16	2458.96	4333.67	0	0	0	324.306	1047.09	961.278	0	237.476	3.35671	9826.61	5899.61	17222.7	24383.9	22303.6	17695.7	2.42976	2.75156	0	0.391768	0	0	0	0	0	0	0	0	2790.86	2299.14	3882.43	0	0
6.24_535.7661n	535.766	1089.57	522.449	1	6.24372	0.284483	1.87628e-14	2.72944e-13	Infinity	MeOH_upland	Water_lowland	100 - 59.1 - 72.4	2486.71	41.05	10.0006	0	5.36693	0	0	0	106.477	210.036	111.064	0	0	0	3649.46	998.972	2811.71	421.604	259.621	168.627	0	0	0	0	0	0	0	0	0	0	0	0	9.62036	0	4.80811	0	0
6.26_510.2328n	510.233	511.244	477.767	1	6.25802	0.405283	1.69575e-09	4.82184e-09	Infinity	EtOAc_upland	Hexane_upland	100 - 52.3 - 5.55	1142.88	20.67	96.6896	24.8339	163.325	0	2.3858	6.56441	446.833	667.523	643.851	59.9612	10.9101	118.591	1311.28	256.402	1049.21	6.44722	147.354	202.099	1203.47	1573.12	652.058	327.628	135.402	272.325	0	0	0	0	0	0	93.0135	23.2198	146.319	0	2.51939
6.26_739.4389m/z		739.439	593.616	1	6.25802	0.789833	3.56051e-09	9.28276e-09	Infinity	MeOH_lowland	Water_lowland	100 - 40.9 - 9.77 - 1.44	29558.7	16.48	5692.46	2822.09	8443.61	0	0	0	697.489	1812.06	545.201	0	270.758	0	15465.4	12200.1	9769.56	35180.7	26867.2	26628.2	10.9542	19.8576	10.1921	10.9995	12.1582	0.13198	0	0	0	0	18.049	0	5476.04	2638.67	7564.43	0	0
6.27_502.2744m/z		502.274	546.288	1	6.27232	0.4339	9.33487e-09	2.21772e-08	Infinity	Whole root_lowland	Hexane_upland	100 - 20.9	4304.36	35.41	4053.44	2921.17	5938.47	1049.31	2466.39	4230.75	574.956	641.353	1103	882.881	414.783	1107.56	4.679	648.45	3.31609	0	0	24.5218	8.23685	3.28311	3.34718	86.9472	30.7722	52.5991	0	0	0	0	0	0	3899.33	2731.31	5320.13	1159	2604.49
6.27_514.3099m/z		514.31	602.471	1	6.27232	0.4482	9.73255e-11	3.79749e-10	Infinity	MeOH_lowland	Hexane_upland	100 - 26.4 - 23.4 - 1.68	3975.16	31.14	771.259	426.138	2652.69	113.325	81.8783	196.786	322.386	441.257	901.372	111.186	249.151	185.999	1263.03	1269.81	587.639	303.334	1817.8	9804.35	49.2253	52.6823	84.302	136.583	28.9533	435.26	0	0	0	0	0	0	741.936	398.441	2376.48	125.172	86.4631
6.27_835.4604m/z		835.46	551.096	1	6.27232	0.491083	3.53562e-08	7.32105e-08	Infinity	MeOH_upland	Whole root_lowland	100 - 40.8	3100.99	11.56	0	0	0	0	0	0	87.9611	749.447	371.836	0	134.842	0	2703.18	3200.84	3398.95	0	0.453504	0	0	9.29293	0	0	0.00340794	0	0	0	0	0	0	0	0	0	0	0	0
6.27_866.4788n	866.479	867.486	559.983	1	6.27232	0.391033	3.01892e-12	1.91787e-11	Infinity	MeOH_upland	Water_lowland	100 - 44.2	1864.23	22.99	350.618	204.993	276.955	0	0	0	21.6852	207.406	124.839	0	17.5765	0	2069.32	1289.62	2233.74	2115.88	1724.2	1324.38	0.892707	0.000915077	0	1.80198	0.06102	1.53985	0	0	0	0	0	0	337.287	191.67	248.118	0	0
6.27_883.4817m/z		883.482	545.238	1	6.27232	0.177983	2.65343e-14	3.58705e-13	Infinity	MeOH_upland	Water_lowland	100 - 48.3	2311.46	5.42	39.2324	29.7413	52.8959	0	0	0	72.1706	324.448	132.963	0	9.90975	0	2422.78	2175.84	2335.77	576.059	599.615	402.695	0	0.0125716	0	0	0	0	0	0	0	0	0	0	37.7408	27.8082	47.3881	0	0
6.27_910.3632m/z		910.363	398.945	1	6.27232	0.4196	1.99446e-08	4.36628e-08	Infinity	EtOAc_lowland	Water_lowland	100 - 44.8	1008.01	33.13	214.173	111.324	305.966	0	0	0	75.4013	23.2986	19.9815	0	0	0	351.123	0	104.532	95.3831	237.687	175.988	528.796	270.133	367.096	1265.44	630.645	1127.95	0	0	0	0	0	0	206.031	104.089	274.108	0	0
6.27_1122.5905m/z		1122.59	525.976	1	6.27232	0.476783	7.52885e-10	2.33966e-09	Infinity	MeOH_lowland	Water_lowland	100 - 57.6	1330.12	15.15	145.418	119.3	162.07	0	0	0	0	48.9394	0	2.89591	14.8057	0	1013.67	504.87	1180.82	1130.49	1871.7	988.158	0	0	0	0	0	0	0	0	0	0	0	0	139.889	111.546	145.195	0	0
6.27_1174.5973n	1174.6	1175.6	514.236	1	6.27232	0.64045	6.14842e-13	5.03794e-12	Infinity	MeOH_lowland	EtOAc_upland	100 - 68.1 - 5.5	17396.9	34.79	2415.73	929.691	5334.05	2.33485	25.9565	123.54	127.442	519.943	525.807	2.02801	0	10.3857	4335.9	2437.67	8847.63	17218.5	11435.6	23536.6	0	0	0	0	0	0	0	0	0	0	0	0	2323.88	869.266	4778.64	2.57892	27.4099
6.29_323.1339m/z		323.134	414.226	1	6.2866	0.178	2.97275e-10	1.02804e-09	Infinity	MeOH_upland	Water_lowland	100 - 18	2731.71	40.76	0	0	1.83342	0	0	0	40.1376	70.8849	717.471	0	0	0	461.136	195.952	7538.05	0	0	0	46.4003	60.9038	214.867	28.0957	13.7259	33.5519	0	0	0	0	0	0	0	0	1.64252	0	0
6.29_521.2102m/z		521.21	403.28	1	6.2866	0.519683	1.748e-10	6.35707e-10	Infinity	MeOH_upland	Hexane_upland	100 - 22.8 - 39.6 - 5.98	1661.67	10.66	593.699	476.346	764.367	88.4249	154.485	258.755	207.646	354.851	575.339	28.6126	28.9888	34.5513	661.214	377.686	3946.12	7.1961	261.043	330.955	883.313	731.666	745.282	628.611	541.573	407.926	0	0	0	0	0	0	571.127	445.386	684.778	97.6683	163.135
6.29_650.3172m/z		650.317	487.816	1	6.2866	0.192267	0.00312443	0.00350996	Infinity	Whole root_upland	Hexane_upland	100 - 18.8 - 2.17	1835.09	58.49	1488.42	0	2.59673	0	0	4.41693	431.642	3876.72	1196.91	1.62354	441.367	0	1013.23	1078.35	255.29	92.8751	0	0	647.254	20.1857	1608.59	165.38	0	0	0	0	0	0	0	0	1431.84	0	2.32635	0	0
6.29_670.2597n	670.26	653.256	392.469	1	6.2866	0.220883	0.000621477	0.000727897	Infinity	MeOH_upland	Hexane_upland	100 - 33.6 - 7.45 - 0.972 - 0.0915	19295	30.26	100.361	76.0353	53.9132	0	0	1.9459	22.3188	20.4637	5644.57	2.87196	0	2.56833	192.348	6.18485	57686.5	247.46	498.748	49.4077	25.328	46.2054	1549.32	124.003	48.9368	50.2848	0	0	0	0	0	0	96.5457	71.0934	48.2995	0	0
6.29_714.2631n	714.263	732.297	405.441	1	6.2866	0.3624	6.66134e-16	1.6612e-14	Infinity	EtOAc_lowland	Water_lowland	100 - 38.3	1286.63	19.37	394.118	235.482	488.089	0	0	0	122.836	146.767	79.5121	0	0	0	835.998	137.08	115.163	106.221	636.212	577.672	441.832	403.588	299.102	1694.85	908.129	1256.92	0	0	0	0	0	0	379.134	220.177	437.267	0	0
6.29_760.4594m/z		760.459	604.082	1	6.2866	0.270217	4.91287e-05	6.306e-05	Infinity	MeOH_upland	EtOAc_upland	100 - 30.3 - 4.18	1997.96	105.82	126.857	0	409.786	0	0	10.0352	636.629	172.915	58.4625	0	99.7332	0	5099.64	711.652	182.597	268.232	50.4004	2568.02	0	0	0	0	0	0	0	0	0	0	0	0	122.034	0	367.118	0	0
6.29_1400.6937m/z		1400.69	495.253	1	6.2866	0.255917	1.11022e-16	3.53773e-15	Infinity	MeOH_upland	Whole root_lowland	100 - 61.1	2367.33	58.75	0	0	0	0	0	0	20.3617	89.2772	85.5657	0	0	0	2982.22	775.084	3344.69	470.147	168.187	121.001	0	0	0	0	0	0	0	0	0	0	0	0	0	0	0	0	0
6.30_359.1551m/z		359.155	431.868	1	6.3009	0.206567	4.43587e-07	7.42703e-07	Infinity	EtOAc_lowland	Hexane_upland	100 - 15.3 - 12.8	1215.98	16.09	302.589	332.156	174.973	65.7626	44.6651	0	73.4219	123.026	256.645	2.07059	17.2037	2.17946	196.79	172.275	1787.44	48.6677	95.3431	35.062	334.15	374.057	456.61	1691.25	1174	782.701	0	0	0	23.3288	13.9542	7.47734	291.085	310.568	156.754	72.637	47.1661
6.30_504.2897m/z		504.29	574.525	1	6.3009	0.313067	1.83032e-11	8.9619e-11	Infinity	Whole root_lowland	Hexane_upland	100 - 22.5 - 3.65 - 0.143	7943.08	6.52	15026	3014.53	5788.7	3369.53	3141.35	3579.81	1082.74	1392.87	818.459	1688.52	863.198	807.699	87.7038	1384.52	92.3507	18.1611	12.8098	56.5418	37.6824	77.7007	70.3804	557.113	30.5432	91.1193	0	0	0	0	1.67206	0	14454.7	2818.6	5185.95	3721.76	3317.25
6.30_665.3096m/z		665.31	465.335	1	6.3009	0.163683	2.02917e-06	3.06743e-06	Infinity	EtOAc_lowland	Hexane_upland	100 - 44.3 - 7.81 - 2.1	4593.08	47.38	67.7268	138.459	196.683	5.8698	115.314	133.328	33.7698	139.194	152.453	66.7585	298.861	149.405	321.894	1198.71	139.019	6.64347	109.782	413.542	707.321	328.179	336.135	7507.91	2767.02	3504.32	0	0	0	0	29.9461	0	65.1518	129.46	176.204	6.4834	121.771
6.32_349.2079m/z		349.208	595.296	1	6.3152	0.192267	1.66022e-11	8.27018e-11	17776.2	EtOAc_upland	Water_lowland	100 - 43.7	3549.35	15.34	62.6744	136.716	98.7224	0.599005	0	0	717.058	1839.18	1150.24	3.34702	10.1229	4.54739	1502.43	709.971	646.788	637.777	372.92	966.68	2953.91	2680.17	5013.97	489.058	588.439	435.964	24.6547	13.9022	31.3275	0	18.0295	0	60.2916	127.83	88.443	0.661621	0
6.32_393.2586n	393.259	394.266	674.239	1	6.3152	0.370283	0.000362622	0.000432797	122.457	EtOAc_upland	Water_lowland	100 - 24.1 - 7.78	2138.68	24.74	122.051	206.385	240.788	0	17.9007	34.4935	523.131	1061.77	498.685	131.302	470.195	12.9394	70.832	868.571	67.1908	79.9689	153.36	222.573	1845.81	1065.11	3505.12	369.593	562.702	381.129	74.9377	28.8798	98.425	6.61762	69.7801	5.43234	117.411	192.971	215.716	0	18.903
6.32_484.2633n	484.263	485.247	509.838	1	6.3152	0.476783	6.33992e-10	2.01065e-09	Infinity	Whole root_lowland	Hexane_upland	100 - 22.9 - 3.56 - 0.29	11443.8	15.39	12667.6	9041.44	12622.4	6077.77	8053.99	9515.13	452.51	822.501	497.825	415.182	524.643	398.163	261.518	679.081	24.9577	19.9922	483.755	538.902	34.1628	98	37.9611	448.766	217.425	157.396	0	0	0	1.05311	9.59745	0	12186	8453.79	11308.1	6713.11	8504.97
6.32_539.2999n	539.3	562.333	591.382	1	6.3152	0.26375	5.63041e-09	1.39976e-08	Infinity	MeOH_lowland	Hexane_upland	100 - 20.4 - 22.8 - 4.42	1338.63	19.64	175.621	500.79	522.754	30.9373	134.765	210.097	133.156	110.699	190.482	123.316	161.621	112.042	650.63	464.235	276.436	180.26	1714.92	2120.72	8.43757	417.401	17.9773	21.3548	3.57505	8.92089	0	0	0	0	0	0	168.944	468.241	468.323	34.1713	142.311
6.32_565.1450m/z		565.145	256.534	1	6.3152	0.1637	2.01851e-10	7.24248e-10	Infinity	EtOAc_upland	Water_lowland	100 - 27.1	7135.8	26.44	0	3.00118	0	0	0	0	1313.48	2289.42	1376.92	0	0	0	171.93	0	4.01285	0	0	0	5870.78	9304.16	6232.47	4.4329	22.5701	16.3793	0	0	0	0	0	0	0	2.80612	0	0	0
6.32_936.5324m/z		936.532	568.454	1	6.3152	0.270217	4.95074e-06	7.11425e-06	Infinity	MeOH_lowland	Water_lowland	100 - 39.2 - 8.16 - 0.804	2367.57	61.01	823.558	6.77145	331.617	0	0	0	0	48.243	218.579	0	0	74.5094	743.713	556.335	1791.02	4685.81	453.918	1962.97	0	0	0	20.2704	5.81796	10.2931	0	0	0	0	0	0	792.246	6.33134	297.088	0	0
6.33_366.2346m/z		366.235	640.467	1	6.3295	0.206567	2.47213e-12	1.61919e-11	Infinity	EtOAc_upland	Water_lowland	100 - 19.5	1080.26	1.37	3.57364	64.3789	18.2723	0	0	0	215.34	598.908	184.415	0	0	0	165.984	85.467	48.5669	25.0479	28.331	41.2837	1073.09	1097.33	1070.36	88.2808	93.8917	91.3528	2.50513	4.44358	0	0	0	0	3.43777	60.1946	16.3697	0	0
6.33_282.1681n	282.168	582.359	616.83	1	6.3295	0.370267	1.22213e-12	9.06999e-12	Infinity	MeOH_upland	Hexane_upland	100 - 27.4 - 5.14 - 0.514	28947.4	33.54	34.6903	90.7499	88.2372	50.919	18.0933	48.2189	3314.22	10054.8	3033.1	279.461	5119.61	199.805	37762.3	39241.4	9838.35	71.8637	333.855	265.817	623.624	935.457	489.075	30.7188	19.0514	57.2091	0	0	0	0	0	0	33.3714	84.8516	79.0496	56.2417	19.1064
6.33_752.3408m/z		752.341	453.015	1	6.3295	0.982133	2.66454e-15	5.48621e-14	Infinity	EtOAc_lowland	Hexane_upland	100 - 40	1629.08	9.98	295.784	257.928	472.316	2.4935	20.1388	17.1924	304.722	589.861	331.314	50.8742	85.7336	22.8442	494.579	504.982	206.59	192.842	297.81	282.645	1614.59	1358.93	1370.22	1709.39	1307.54	1870.31	0	0	0	0	0	0	284.538	241.164	423.137	2.75415	21.2665
6.34_530.3053m/z		530.305	575.745	1	6.34378	0.611867	9.34518e-11	3.67492e-10	Infinity	Water_lowland	Hexane_upland	100 - 23.8 - 17.8 - 9.67	8280.76	19.21	1829.69	2847.62	2869.76	5261.39	9079.54	10501.3	417.266	302.243	441.352	2103.25	781.871	1886.8	93.6601	223.549	59.7655	1136.65	545.829	1038.92	0.875185	82.58	0	43.8105	6.3668	19.8263	0	0	0	0	0	0	1760.13	2662.54	2570.95	5811.39	9587.94
6.34_550.3320m/z		550.332	603.284	1	6.34378	0.505367	9.61589e-09	2.27506e-08	Infinity	MeOH_lowland	Hexane_upland	100 - 21.8 - 8.01 - 0.365	7048.1	8.84	2022.55	521.453	970.373	58.4368	135.709	220.033	77.5509	84.5222	268.132	166.096	196.953	190.742	329.135	168.536	1543.44	11174	4237.82	5732.5	0.0817433	15.9883	6.32703	106.539	0	9.67746	0	0	0	0	0	0	1945.66	487.561	869.334	64.5455	143.308
6.34_1055.5926n	1055.59	1073.57	532.492	1	6.34378	0.491067	1.11022e-16	3.53773e-15	Infinity	MeOH_lowland	Water_lowland	100 - 58.9 - 20.3 - 2.17	6978.4	47.83	873.683	364.274	460.07	0	0	0	236.141	306.62	59.9261	0	2.72169	0	6350.36	1436.2	2756.4	11019.8	7276.14	2639.3	0	0	0	0	0	0	0	0	0	0	0	0	840.466	340.598	412.165	0	0
6.34_1416.7117m/z		1416.71	502.372	1	6.34378	0.77555	1.90998e-07	3.40675e-07	Infinity	MeOH_upland	EtOAc_upland	100 - 61.5	2737.58	78.85	151.368	0	30.9905	0	9.28206	2.71685	11.2386	60.1803	377.233	0	11.7706	0	2029.02	1022.46	5161.26	3649.38	521.789	636.431	0	0	0	0	0	0	0	0	0	0	0	0	145.613	0	27.7636	0	9.80181
6.36_313.1630n	313.163	352.131	371.615	1	6.36453	0.32735	3.44169e-15	6.77372e-14	4.61174	EtOAc_lowland	Hexane_upland	100 - 11.4 - 1.32 - 0.492 - 0.0243	5172.65	1.59	4980.86	4814.08	5071.64	1923.13	2032.63	2300.11	4722.72	5038.53	4837.13	1847.36	2240.88	2053.42	4961.75	4424.99	5479.5	4415.3	4835.75	3694.6	5170.69	4080.28	5396.55	5267.33	5122.27	5128.34	1173.9	1085.1	1105.89	1775.41	1614.97	1400.4	4791.49	4501.19	4543.56	2124.16	2146.44
6.36_380.1624m/z		380.162	427.204	1	6.36453	0.341667	1.77636e-15	3.91872e-14	81.3721	Hexane_lowland	MeOH_lowland	100 - 12.3 - 1.36	3635.99	1.38	367.987	828.854	509.464	2748.39	2848.57	2609.5	1470.39	764.497	1023.21	3142.67	2861.91	3126.93	44.5712	110.648	47.1546	41.5074	56.0811	36.462	1385.87	1376.07	1413.1	1162.17	1147.53	1027.29	3105.54	2779.83	2704	4331.87	3387.46	3188.64	353.997	774.983	456.417	3035.69	3008.07
6.36_484.2419n	484.242	467.239	510.752	1	6.36453	0.384567	4.42252e-11	1.93851e-10	Infinity	Whole root_lowland	Hexane_upland	100 - 21.5 - 10.7	1390.17	6.08	1448.25	1092.92	1629.34	426.431	707.944	927.953	77.3826	92.4078	130.745	11.2394	6.00182	45.6875	227.537	71.13	50.9997	15.6697	346.278	466.156	351.31	185.8	259.227	504.731	465.369	525	0	0	0	0	0	0	1393.19	1021.89	1459.69	471.007	747.585
6.36_1368.6829n	1368.68	1386.71	512.879	1	6.36453	0.42745	1.86495e-09	5.2289e-09	Infinity	MeOH_lowland	Water_lowland	100 - 61.9 - 30 - 8.26	3853.59	52.48	94.5236	0	5.61935	0	0	0	3.97271	3.19321	8.1847	0	0	0	1422.96	306.76	2111.45	10310.9	766.982	482.84	0	0	0	0	0	0	0	0	0	0	0	0	90.9299	0	5.03424	0	0
6.38_626.8307m/z		626.831	1325.29	2	6.37882	0.313083	4.76337e-08	9.59124e-08	Infinity	MeOH_lowland	Hexane_upland	100 - 76.1 - 28.7 - 36.6 - 1.04	1272.69	32.09	295.59	204.33	395.914	0	19.4228	187.252	25.1528	83.4962	121.154	88.1875	50.4566	166.033	462.679	154.631	1071.54	912.347	1949.48	956.244	3.26067	2.20797	4.92544	7.57737	1.21668	2.01865	0	0	0	0	0	0	284.352	191.05	354.69	0	20.5104
6.38_988.5041n	988.504	971.501	515.531	1	6.37882	0.398867	3.61313e-05	4.70539e-05	Infinity	Whole root_lowland	EtOAc_upland	100 - 47.2 - 11.2 - 1.77	10347	9.61	9239.31	11162.5	10639.3	0	1749.39	2944.01	102.427	274.985	74.792	65.9256	229.632	110.148	91.7502	551.877	1.10002	241.385	11628.8	13902.9	0	0	0	6.86635	15.8602	1.60885	0	0	0	0	5.27631	0	8888.03	10437	9531.48	0	1847.34
6.38_1092.5772m/z		1092.58	528.27	1	6.37882	0.456017	7.83654e-11	3.14637e-10	Infinity	MeOH_upland	Water_lowland	100 - 40.2 - 72.7 - 51.9	2792.15	34.27	19.3018	0	0.950278	0	0	0	138.39	241.425	124.33	0	0	3.41328	4644.61	1219.45	2512.37	869.797	798.731	424.729	2.72949	17.3628	10.2742	1.92091	0.151805	5.2404	0	0	0	0	0	0	18.5679	0	0.851332	0	0
6.38_1252.6309n	1252.63	1270.66	521.246	1	6.37882	0.861333	0	0	Infinity	MeOH_lowland	Water_lowland	100 - 75.9 - 15.6 - 2.54 - 0.541 - 0.041	10150.4	31.51	1636.66	875.609	1616.07	0	0	0	88.0326	272.926	540.758	22.9313	28.0289	4.70843	3524.17	1955.35	9408.56	8034.92	14209.9	8206.5	0	0	0	0	0	0	0	0	0	0	0	0	1574.44	818.699	1447.8	0	0
6.39_175.0791m/z		175.079	451.653	1	6.39312	0.398883	6.09509e-10	1.94375e-09	Infinity	EtOAc_lowland	Water_lowland	100 - 10.5	1278.8	8.21	270.106	358.583	305.271	0	0	0	139.847	82.8191	115.341	0	0	0	46.3956	0	35.0839	7.43795	56.6063	25.171	749.617	339.427	539.136	1166.57	1374.54	1295.29	0	1.2573	0	134.893	79.1882	63.5229	259.837	335.277	273.485	0	0
6.39_341.1449m/z		341.145	424.654	1	6.39312	0.355967	8.99592e-12	4.84367e-11	28529.4	EtOAc_lowland	Water_upland	100 - 19.9 - 2.29	13207.4	6.67	2751.73	4372.89	3528.57	0	2.42878	12.1914	1409.75	693.889	1287.77	1.38882	0	0	654.999	127.568	2284.84	172.042	756.489	530.816	5955.91	2343.26	4950.71	11988.2	14361.9	13272.1	34.625	39.0128	35.0575	1519.56	982.408	709.385	2647.11	4088.68	3161.16	0	2.56477
6.39_580.1324m/z		580.132	228.271	1	6.39312	0.177983	1.53211e-14	2.32129e-13	Infinity	EtOAc_upland	Whole root_lowland	63.6 - 100 - 20.7	1410.18	42.4	0	0	0	0	0	0	29.7538	135.367	24.1844	0	0	0	0	3.19729	0	0	0	0	2036.21	845.018	1349.32	0	0	0	0	0	0	0	0	0	0	0	0	0	0
6.39_796.2802m/z		796.28	351.938	1	6.39312	0.220867	3.94026e-10	1.32165e-09	Infinity	EtOAc_lowland	Water_lowland	100 - 33.2 - 7.17 - 0.939	3557.32	31.58	572.098	169.067	191.819	0	0	0	162.494	134.637	244.301	0	0	0	40.4233	0	41.9156	5.57177	109.663	98.3204	1239.15	645.108	2503.86	5272.67	4094.75	1304.54	0	0	0	0	0	0	550.347	158.078	171.846	0	0
6.39_1219.6332m/z		1219.63	519.181	1	6.39312	0.206583	3.6344e-05	4.73155e-05	Infinity	MeOH_lowland	Water_lowland	100 - 61.4 - 19.7 - 4.47	3014.03	90.95	318.945	5.71762	195.869	0	0	0	0	0	327.639	0	0	0	215.474	2.54256	2594.56	7127.64	860.885	1053.58	0	0	0	0	0	0	0	0	0	0	0	0	306.819	5.34601	175.474	0	0
6.41_357.1396m/z		357.14	390.846	1	6.40742	0.533967	1.14564e-12	8.61375e-12	399.58	EtOAc_lowland	Water_lowland	100 - 17.4	1777.79	11.93	334.48	206.741	352.338	5.22776	2.78765	5.33207	186.105	467.788	262.095	19.9372	19.0642	6.44862	224.095	73.0069	134.344	25.3939	144.028	101.738	1462.94	1860.11	1753.97	2032.45	1516.53	1784.4	6.48324	6.40748	7.87379	42.7856	25.3675	19.9664	321.763	193.304	315.651	5.77424	2.94374
6.42_525.3276n	525.328	548.317	577.747	1	6.4217	0.519667	2.27474e-12	1.52472e-11	Infinity	MeOH_lowland	Hexane_upland	100 - 25.8 - 1.43	8592.94	9.81	896.016	2046.52	2948.94	101.579	904.632	684.006	152.126	145.266	373.849	121.618	145.87	143.819	683.08	230.396	674.662	1241.56	11819.8	12717.5	43.5435	34.5036	134.468	61.3106	29.5074	68.7116	0	0	0	0	0	0	861.95	1913.51	2641.88	112.198	955.286
6.42_585.2449m/z		585.245	418.414	1	6.4217	0.249467	4.42979e-13	3.87031e-12	Infinity	EtOAc_lowland	Hexane_upland	100 - 86.8 - 20.6 - 4.93	2847.4	8.28	799.315	241.158	419.504	0.416067	0.168892	6.50797	141.285	170.367	104.384	17.2845	13.4529	3.72721	13.3822	30.0545	4.34318	46.0096	92.7324	78.6382	795.508	691.767	690.919	4506.1	1987.41	2048.69	0	0	0	0	0	0	768.926	225.484	375.824	0.459561	0.178349
6.42_724.4517n	724.452	707.448	633.793	1	6.4217	0.2273	6.02431e-11	2.50649e-10	Infinity	MeOH_lowland	Water_lowland	100 - 38.6 - 9.38 - 1.12	11485.1	36.29	2529.84	1307.5	1535.77	0	0	0	7.84451	38.14	7.57347	0	3.56816e-05	0	1096.21	242.416	735.549	17297	12965.5	4192.85	7.36196	1.54182	8.17979	34.726	10.8003	0.355153	0	0	0	0	9.4935	0	2433.66	1222.52	1375.86	0	0
6.42_1046.5447n	1046.54	1029.54	525.849	1	6.4217	0.832733	2.4547e-12	1.61568e-11	Infinity	MeOH_lowland	Water_lowland	100 - 52.1	9206.47	6.67	1066.3	976.472	2306.17	0	0	0	102.052	463.869	223.251	0	56.2625	0	5898.98	3454.46	5426.38	8838.56	8865.97	9914.88	0	0	0	2.71043	0	1.52305	0	0	0	0	0	0	1025.76	913.006	2066.04	0	0
6.42_570.2844n	570.284	1182.64	536.942	1	6.4217	0.562533	0	0	Infinity	MeOH_upland	Water_lowland	100 - 45.7 - 16.6	1341.34	6.04	200.725	98.2182	249.933	0	0	0	19.7727	68.8606	36.0902	9.29283	8.27238	8.56359	1622.3	544.709	1857.02	1090.37	565.974	763.425	176.874	194.913	167.543	992.55	588.706	859.8	0	0	0	0	0	0	193.093	91.8346	223.909	0	0
6.42_1430.7022m/z		1430.7	490.793	1	6.4217	0.4053	4.32987e-15	8.23907e-14	Infinity	MeOH_upland	Water_lowland	100 - 63.2	1728.94	36.95	186.268	84.9555	122.146	0	0	0	27.1998	76.5486	176.653	0	0	0	1108.4	229.992	3848.42	1637.39	1581.62	761.698	0	0	0	0	0	0	0	0	0	0	0	0	179.187	79.4338	109.427	0	0
6.44_436.2747n	436.275	454.278	612.656	1	6.436	0.241617	5.54106e-07	9.14024e-07	Infinity	Whole root_upland	Hexane_upland	100 - 22	1236.3	18.79	1120.49	825.788	816.156	0	6.67773	50.3205	661.278	589.999	2457.61	1.18871	79.7968	59.4709	62.5295	265.496	135.626	158.394	495.082	735.957	27.5251	18.4601	71.8456	26.834	39.3511	60.9394	0	0	0	0	4.21063	0	1077.89	772.116	731.175	0	7.05165
6.44_934.5180m/z		934.518	554.335	1	6.436	0.441767	2.80759e-06	4.15498e-06	Infinity	MeOH_lowland	Water_lowland	100 - 39	1685.76	30.88	362.449	119.624	281.232	0	0	0	2.99169	108.114	936.766	0	25.6121	788.378	917.451	706.822	2648.31	2550.46	1281.89	1224.94	38.9476	29.0201	20.7134	26.1758	6.78051	11.5743	0	0	0	0	0	0	348.669	111.849	251.949	0	0
6.45_479.2732m/z		479.273	570.13	1	6.4503	0.213017	5.3348e-10	1.73857e-09	Infinity	MeOH_upland	Hexane_upland	100 - 54.5 - 9.67 - 1.49	16199	22.38	4477.72	2017.86	6530.72	0	67.1597	247.327	3756.72	1357.56	5290.29	46.2474	248.765	360.837	22402.7	5280.33	20914.1	10204.2	15570.3	15503.5	4281.51	2102.8	6559.3	1682.9	973.384	4811.79	0	0	0	0	0	0	4307.48	1886.71	5850.72	0	70.9203
6.45_918.4958n	918.496	936.532	567.874	1	6.4503	0.29235	2.49945e-12	1.62841e-11	Infinity	MeOH_upland	Water_lowland	100 - 38 - 7.84 - 1.16	4417.14	15.16	135.937	177.888	140.716	0	0	0	236.137	430.045	97.0688	0	0	37.3682	6944.47	3619.84	2687.09	1909.64	1525.69	973.32	0.0238956	0.245587	0	0	0	0.250246	0	0	0	0	0	0	130.768	166.327	126.064	0	0
6.46_893.3606n	893.361	894.368	411.347	1	6.46458	0.611883	1.54732e-12	1.10346e-11	Infinity	EtOAc_lowland	Water_lowland	100 - 46 - 12.4	2048.64	18.88	346.435	220.369	818.553	0	0	0	103.44	251.595	142.18	0	0	0	596.298	11.8113	439.465	149.95	755.117	619.15	829.179	1213.59	1012.15	2064.14	1267.79	2814	0	0	0	0	0	0	333.264	206.046	733.322	0	0
6.46_899.5123m/z		899.512	569.494	1	6.46458	0.562533	1.46549e-14	2.23725e-13	Infinity	MeOH_lowland	Water_lowland	100 - 46 - 72.9	8720.17	29.34	1013.68	784.19	1655.29	0	0	0	35.0243	94.1066	32.4105	0	0	0	1753.85	770.663	2250.59	10116.5	10276.4	5767.64	249.995	25.112	14.3962	3.33247	0.0479752	3.99733	0	0	0	0	0	0	975.139	733.222	1482.93	0	0
6.46_1056.4241m/z		1056.42	401.416	1	6.46458	0.163683	1.05064e-05	1.4561e-05	Infinity	MeOH_upland	Water_upland	100 - 49	1154.02	38.49	119.347	125.507	387.142	2.34765	5.40979	4.45962	191.02	65.8107	81.3748	0	0	0	2292.14	0	1169.93	318.51	876.193	514.01	287.101	93.945	83.3015	185.422	95.6018	341.531	0	0	0	0	0	0	114.809	117.349	346.831	2.59306	5.7127
6.46_1400.6943m/z		1400.69	495.661	1	6.46458	0.177967	0	0	Infinity	MeOH_upland	Water_lowland	100 - 63.7	8583.59	26.8	51.0332	41.5252	70.1012	0	0	0	375.86	470.436	637.702	0	0	0	10890.2	1462.98	13397.6	1501.89	648.912	444.857	0	0	0	0	0	0	0	0	0	0	0	0	49.093	38.8262	62.8019	0	0
6.48_363.2235m/z		363.224	615.401	1	6.47888	0.177967	7.36262e-08	1.426e-07	2879.95	EtOAc_upland	Hexane_upland	100 - 31.7 - 5.19	2078.03	26.86	176.269	254.222	307.711	6.48784	8.99301	19.9823	481.473	548.851	2351.69	52.6633	14.0159	465.714	213.463	61.6188	382.632	16.9083	245.983	76.4039	1089.32	1412.63	3732.14	651.681	1698.18	536.17	0	2.16465	0	2.25524	17.6415	1.742	169.568	237.699	275.671	7.16604	9.49657
6.48_408.2808m/z		408.281	687.647	1	6.47888	0.255883	2.8958e-09	7.73349e-09	Infinity	EtOAc_upland	Water_lowland	100 - 17.9	1712.08	18.74	70.4463	229.982	133.665	0	0	0	293.392	255.356	829.164	0	0	3.44083	37.4808	41.423	53.3475	0	15.0015	0	900.022	807.811	3428.39	542.927	1571.3	426.217	1.32139	3.60868	7.10073	26.4826	92.677	6.81925	67.768	215.034	119.747	0	0
6.48_650.3274n	650.327	668.361	540.429	1	6.47888	0.284483	1.73863e-10	6.32875e-10	Infinity	Water_upland	Hexane_upland	100 - 31.6 - 7.12 - 0.977 - 0.102	13659	22.16	82.528	78.4122	174.255	0	26.5331	15.9639	11353.5	18989.9	9408.3	16910.6	13143.1	10923.2	1106.23	25332	284.091	390.484	127.521	179.357	240.949	148.914	181.741	323.801	160.017	584.511	0	0	0	0	0	0	79.3903	73.3158	156.111	0	28.0188
6.48_774.4760m/z		774.476	614.635	1	6.47888	0.355967	0.000110261	0.000136931	Infinity	MeOH_upland	Water_lowland	100 - 37.1 - 8.09 - 0.827 - 0.062	7776.67	78.7	2459.39	0	1336.56	0	0	0	149.031	521.013	1548.76	0	79.262	0	4148.2	4339.14	14842.7	15607.6	244.435	6951.73	0	29.5097	24.0201	111.705	0	148.835	0	0	0	0	0	0	2365.89	0	1197.39	0	0
6.48_918.5200m/z		918.52	566.14	1	6.47888	0.433883	3.23075e-14	4.21151e-13	Infinity	MeOH_lowland	Water_lowland	100 - 54.4 - 57.1 - 19.4 - 7.41 - 2.1 - 0.241	13822.3	27.46	1970.83	990.563	2318.69	0	0	0	46.4881	220.054	482.469	0	2.42903	0	4056.47	2489.33	9850.89	18039.9	12744.2	10682.8	2.10073	3.80506	0	17.2179	1.38576	2.76874	0	0	0	0	0	0	1895.9	926.181	2077.26	0	0
6.48_944.5135n	944.513	927.51	550.046	1	6.47888	0.519667	4.22334e-07	7.09486e-07	Infinity	MeOH_lowland	Water_lowland	100 - 48.9 - 14.9 - 2.96 - 0.768	15372.5	17.63	1975.09	55.6321	78.7614	0	0	0	0	0	0	0	0	10.4974	393.954	29.77	891.466	45505.1	477.449	134.87	42.0267	31.9648	45.4793	68.2938	60.0275	122.124	0	0	0	0	0	0	1900	52.0163	70.5604	0	0
6.48_444.2779n	444.278	952.525	550.762	1	6.47888	0.2416	9.63532e-10	2.91748e-09	2620.4	MeOH_lowland	Hexane_upland	100 - 40.3 - 25.1 - 3.41	2024.73	3.34	286.04	351.319	425.619	5.32066	25.4363	40.6959	325.983	329.836	473.602	110.018	149.644	173.573	822.183	450.051	581.088	2562.69	1853.09	1658.42	180.359	4624.93	214.8	90.6785	93.7669	87.713	1.3219	0.996142	0	0	5.30609	0	275.165	328.485	381.302	5.87685	26.8606
6.48_1062.5558n	1062.56	1080.58	534.034	1	6.47888	0.711933	3.79696e-14	4.83721e-13	Infinity	MeOH_upland	Water_lowland	100 - 50.9	6687.7	38.63	312.343	185.879	422.9	0	0	0	72.5554	262.175	320.638	0	0	11.8254	6680.58	2573.5	10809	6742.19	3784.88	3305.78	2.87185	3.25043	7.56007	0.000980731	0	0	0	0	0	0	0	0	300.468	173.798	378.866	0	0
6.48_1122.5874m/z		1122.59	523.264	1	6.47888	0.327383	9.37028e-14	1.03356e-12	Infinity	MeOH_upland	Water_lowland	100 - 52.4	2278.04	48.95	75.6679	13.7473	19.4069	0	0	0	175.728	356.028	152.014	0	7.78854	0	920.54	3402.01	2511.57	1122.52	674.762	392.833	0	0	0	0	0	0	0	0	0	0	0	0	72.791	12.8538	17.3862	0	0
6.48_1398.7129m/z		1398.71	509.707	1	6.47888	0.270183	0.00070883	0.000827553	Infinity	MeOH_lowland	Water_lowland	100 - 60.9	1495.52	160.06	92.3958	0	0	0	0	0	0	0	0	0	0	0	7.13602	0	131.96	4353.5	45.7126	87.3294	0	0	0	0	0	0	0	0	0	0	0	0	88.8829	0	0	0	0
6.49_699.8597m/z		699.86	1228.35	2	6.49318	0.462467	7.07846e-11	2.88235e-10	Infinity	MeOH_lowland	Water_lowland	100 - 72.3 - 29.9 - 6.35 - 0.611	1548.06	28.24	172.448	9.29868	53.6754	0	0	0	15.471	14.0897	122.015	0	0	0	1124.22	244.003	2216.44	3650.87	470.235	523.078	9.38112	13.5528	7.95696	5.68457	1.74566	4.67231	0	0	0	0	0	0	165.892	8.69432	48.0865	0	0
6.49_721.4278m/z		721.428	592.978	1	6.49318	1.01073	1.80922e-12	1.26111e-11	Infinity	MeOH_lowland	Hexane_upland	100 - 42.7	6932.42	5.61	971.751	1195.79	1452.79	0	15.6689	28.2308	167.555	291.861	344.153	21.3132	16.4085	15.4265	2969.14	1052.56	3652.1	7164.03	8795.2	4838.04	371.517	414.655	402.318	264.778	93.4377	181.581	0	0	0	0	0	0	934.806	1118.07	1301.52	0	16.5462
6.49_754.4282n	754.428	772.46	595.896	1	6.49318	0.384567	1.73599e-09	4.91884e-09	Infinity	MeOH_upland	Water_lowland	100 - 39	9825.87	6.56	38.88	65.4493	124.218	0	0	0	49.6526	734.579	1954.27	0	52.4061	0	2732.58	5101.76	21643.3	1054.05	963.672	929.334	53.2984	79.6622	123.843	26.3682	21.3795	21.9277	0	0	0	0	0	0	37.4018	61.1955	111.284	0	0
6.51_566.3423n	566.342	584.373	639.008	1	6.50748	0.292333	1.65335e-08	3.70022e-08	Infinity	MeOH_upland	Hexane_upland	100 - 22.1 - 3.72	3493.93	15.47	192.32	88.7062	454.171	4.75772	20.4331	139.657	315.509	484.665	360.695	42.2389	175.332	68.8639	5317.36	2715.19	2449.23	848.823	765.087	1031.82	22.4108	37.4195	6.02257	2.73706	1.09406	15.0322	0	0	0	15.667	9.33383	0	185.008	82.9408	406.881	5.25507	21.5772
6.51_896.3846m/z		896.385	429.006	1	6.50748	0.505367	1.11022e-16	3.53773e-15	Infinity	EtOAc_lowland	Water_lowland	100 - 44.5 - 25 - 7.68 - 1.96	9519.04	10.63	1401.74	1333.54	3417.63	0	0	0	1013.17	1192.2	1247.18	0	0	0	2834.65	144.129	2873.8	928.591	2154.08	1644.41	6200.75	5416.28	7380.43	8066.83	6810.1	13680.2	0	0	0	0	0	0	1348.44	1246.87	3061.77	0	0
6.53_855.4864m/z		855.486	568.553	1	6.52822	0.278033	3.33067e-16	8.91509e-15	Infinity	MeOH_lowland	Water_lowland	100 - 39.9 - 7.14 - 0.538	2522.02	15.48	277.535	343.124	256.319	0	0	0	11.7762	28.0106	2.24172	0	0	0	1364.01	363.874	823.282	2587.05	3998.83	980.203	0	0	0	0	0	0	0	0	0	0	0	0	266.983	320.822	229.63	0	0
6.53_1268.6477m/z		1268.65	510.57	1	6.52822	0.419583	4.30943e-10	1.42759e-09	Infinity	MeOH_lowland	Water_lowland	100 - 57 - 38.8 - 15	3457.39	38.24	529.618	239.62	370.233	0	0	0	0	0	109.8	0	0	0	1161.84	229.868	3838.23	2630.17	5283.95	2458.05	0	0	0	0	0.283991	0	0	0	0	0	0	0	509.482	224.046	331.683	0	0
6.54_507.2108m/z		507.211	415.567	1	6.5425	0.298783	7.22855e-12	4.04712e-11	Infinity	EtOAc_upland	Water_upland	100 - 34.6 - 37	1354.8	18.69	112.443	52.8547	108.684	0	3.69832	15.4354	229.576	636.817	212.83	0	0	0	247.73	69.0512	93.3264	11.9818	92.3714	18.0204	1112.91	2060.07	891.427	389.201	279.842	400.412	0	0	0	0	0	0	108.168	49.4194	97.3677	0	3.90541
6.54_515.1647m/z		515.165	319.629	1	6.5425	0.220867	8.69727e-11	3.44374e-10	Infinity	EtOAc_lowland	Water_lowland	100 - 20.2	1827.86	16.07	393.197	139.105	278.578	0	0	0	109.528	140.654	150.718	0	0	0	47.6386	0	31.1755	9.75676	76.3794	91.5865	632.88	652.659	1022.99	2369.52	1559.61	1554.45	0	0	0	0	0	0	378.248	130.064	249.571	0	0
6.54_796.2798m/z		796.28	351.434	1	6.5425	0.227317	2.92055e-12	1.86423e-11	Infinity	EtOAc_lowland	Water_lowland	100 - 31 - 7.17	1448.28	12.43	275.309	82.8965	154.924	0	0	0	70.6693	90.103	85.86	15.972	12.7688	6.33438	8.97444	0	10.0466	12.1706	54.6283	78.8328	465.295	481.436	764.982	2073.52	1190.14	1081.16	0	0	0	0	0	0	264.842	77.5086	138.792	0	0
6.54_481.2572n	481.257	1001.55	544.241	1	6.5425	0.669033	7.77562e-08	1.4966e-07	1259.67	MeOH_upland	Hexane_upland	100 - 36.9 - 6.93 - 1.28	5083.43	8.32	101.619	354.036	286.319	0.99405	4.44282	12.2979	423.153	488.158	492.825	50.9145	103.901	49.3107	7171.85	2117.58	5960.85	1187.2	903.778	835.949	283.785	1595.52	305.031	334.431	324.266	380.578	1.53904	10.5675	0	0	38.9716	0	97.7559	331.026	256.506	1.09796	4.69159
6.56_554.2139n	554.214	572.26	454.124	1	6.55678	0.419583	9.73555e-13	7.45958e-12	Infinity	EtOAc_upland	Hexane_upland	100 - 26.7 - 4.92 - 0.685	4965	6.64	78.4889	45.7279	77.876	1.07709	0.151482	0.672768	881.353	2230.94	901.264	10.6061	12.0301	7.63495	502.238	31.1956	1907.7	13.5656	13.1309	11.9165	3893.99	7894.19	3106.81	584.529	381.251	468.306	0	0	0	0	0	0	75.5048	42.7558	69.7672	1.18968	0.159964
6.56_650.2333n	650.233	651.241	369.439	1	6.55678	0.249467	0.0127004	0.0137668	Infinity	MeOH_upland	Hexane_upland	100 - 30.6 - 1.95 - 0.624	5439.89	28.29	5.66688	6.05089	47.8889	0	0	10.6049	2.25908	4.87864	1596.76	5.91231	30.5636	4.82951	40.0912	6.33661	16273.2	6.10295	14.797	74.0214	66.8598	22.6799	1887.17	82.8828	48.2258	83.7375	0	0	0	0	0	0	5.45143	5.65762	42.9025	0	0
6.57_435.2897m/z		435.29	665.53	1	6.5711	0.505367	2.5642e-10	9.02301e-10	1251.03	EtOAc_lowland	MeOH_lowland	25.5 - 100 - 3.8	8305.39	10.65	253.299	531.624	299.878	16.7486	34.5158	36.7055	2326.12	1365.43	1486.74	34.7319	254.634	66.8521	235.103	1649.3	463.23	2.68925	10.6159	6.61132	731.771	4812.98	1487.81	8965.94	8649.49	7300.74	17.6094	13.9657	12.3888	10.5598	75.2144	11.5791	243.669	497.071	268.654	18.4994	36.4485
6.57_593.3791m/z		593.379	638.812	1	6.5711	0.163683	5.24577e-09	1.31144e-08	Infinity	MeOH_upland	Water_lowland	100 - 33.6 - 8.22	2511.63	1.51	87.679	5.12461	167.813	0	0	0	235.414	455.156	270.615	1.97139	163.361	18.0722	2488.05	2555.37	2491.46	967.686	246.089	1366.43	18.3693	42.3898	35.2874	9.48736	0	0	0	0	0	0	0	0	84.3455	4.79153	150.339	0	0
6.57_600.2889m/z		600.289	481.317	1	6.5711	0.227317	1.00533e-10	3.90749e-10	Infinity	EtOAc_upland	Hexane_upland	100 - 27.7 - 20.2	1122.2	10.08	136.297	111.329	126.179	0	15.3817	23.5428	543.968	777.771	415.5	33.2629	14.0067	60.0398	96.4202	197.461	62.2068	8.94795	12.1962	24.2876	959.458	1574.93	832.208	479.676	359.823	313.121	0	0	0	0	0	0	131.115	104.094	113.041	0	16.243
6.59_176.0512n	176.051	177.059	330.425	1	6.58538	0.355967	3.54605e-13	3.22844e-12	Infinity	Hexane_lowland	Water_lowland	100 - 9.2 - 0.959	3827.82	9.48	714.87	318.081	786.561	0	0	0	222.127	529.946	559.112	0	0	0	38.2462	3.13885	40.595	28.5284	114.398	116.09	399.926	551.409	1005.2	1479.74	1595.68	1319.21	267.138	442.844	1517.17	4419.2	3688.75	3375.51	687.691	297.408	704.661	0	0
6.59_483.3034m/z		483.303	627.778	1	6.58538	0.391	3.58658e-10	1.21828e-09	Infinity	MeOH_upland	Hexane_upland	100 - 23.9 - 21.8	2742.4	25.78	22.4606	41.8789	62.441	0.312074	6.91961	20.4024	283.036	467.335	188.995	0.580359	10.7584	1.88101	3481.33	2775.71	1970.17	99.7727	116.544	162.676	157.195	271.876	39.1107	7.598	0.86634	0.853876	0	0	0	0	0	0	21.6067	39.157	55.9394	0.344697	7.30708
6.59_580.3433m/z		580.343	591.611	1	6.58538	0.284483	1.04663e-10	4.03286e-10	Infinity	MeOH_upland	Hexane_upland	100 - 25.1 - 10.8	7316.13	2.61	7.68031	27.2306	43.5504	0	4.69974	6.22986	474.049	1643.2	435.184	18.5196	321.007	91.2592	8262.66	10653.7	3032.02	211.461	220.512	210.299	413.985	147.5	29.4267	5.40208	2.49279	5.18329	0	0	0	0	0	0	7.38831	25.4608	39.0158	0	4.9629
6.59_1110.5921m/z		1110.59	533.167	1	6.58538	0.769133	7.00342e-10	2.18993e-09	Infinity	MeOH_upland	Water_lowland	100 - 44.3 - 15.6 - 3.47	7411.51	34.27	141.42	8.84235	7.82373	0	0	0	73.4614	448.97	186.589	0	9.52583	0	5043.15	2747.54	14443.8	2376.24	643.496	342.17	77.6463	62.77	37.4609	10.1222	0	0	0	0	0	0	0	0	136.043	8.26764	7.00909	0	0
6.60_706.3551m/z		706.355	502.754	1	6.59968	0.192283	1.79856e-14	2.65486e-13	Infinity	EtOAc_lowland	Water_lowland	97.3 - 35.7 - 100 - 18.5	1512.38	13.76	498.456	259.066	503.007	0	0	0	17.3899	4.83289	2.69177	0	0	0	245.42	15.2758	85.786	1333.71	1377.7	539.183	14.1959	23.3909	11.0333	1741.6	1460.2	1335.34	0	0	0	0	0	0	479.505	242.228	450.632	0	0
6.60_721.3338m/z		721.334	462.787	1	6.59968	0.35595	6.06426e-12	3.46838e-11	Infinity	EtOAc_upland	Hexane_upland	100 - 64.7 - 10.1 - 1.39 - 0.184	1056.78	12.36	63.5711	22.8864	145.541	0	0	4.41634	184.852	219.241	236.733	43.642	14.0818	18.8509	158.878	34.1526	146.193	81.8861	219.967	493.313	937.636	916.532	1316.18	336.094	169.177	301.973	0	0	0	0	0	0	61.1541	21.3989	130.387	0	0
6.61_234.0935n	234.093	217.09	415.488	1	6.61398	0.284483	3.47073e-09	9.06635e-09	Infinity	MeOH_upland	Water_lowland	100 - 11.5 - 0.0788	4215.44	32.64	0.0595022	5.58162	44.4201	0	0	0	2527.71	249.57	426.261	0	4.82394	0	8926.54	862.097	2857.68	0	16.1626	6.12766	5754.72	652.097	753.988	116.828	183.988	232.353	0	0	0	0	0	0	0.05724	5.21884	39.7949	0	0
6.61_348.2006n	348.201	349.208	595.31	1	6.61398	0.2416	5.88397e-11	2.47633e-10	Infinity	EtOAc_upland	Water_lowland	100 - 20.9 - 1.93	5349.87	21.49	504.55	885.106	1021.33	0	0	0	1429.88	3866.69	702.803	0	2.89076	42.7904	455.985	410.083	294.62	505.317	811.012	435.497	6674.23	5542.39	3833	2265.61	2726.8	4037.55	88.1336	92.7964	16.1225	2.05275	6.45067	3.78867	485.368	827.579	914.983	0	0
6.61_394.2652m/z		394.265	672.567	1	6.61398	0.1637	1.24527e-05	1.7099e-05	264.417	EtOAc_upland	Water_lowland	100 - 18.1 - 5.14	2136.73	13.38	35.9264	156.057	85.4442	0	6.18896	18.0538	478.396	976.813	272.618	38.7052	10.819	115.947	15.7001	63.9884	0.762564	8.66125	19.7539	13.2332	2434.28	2111.66	1864.25	115.594	162.327	249.057	224.738	197.693	43.2821	10.9913	20.3899	15.8601	34.5605	145.914	76.5474	0	6.53551
6.61_416.2716m/z		416.272	652.507	1	6.61398	0.470317	8.61866e-12	4.68888e-11	Infinity	MeOH_lowland	Hexane_upland	100 - 20.4	3387.33	29.09	294.861	1152.55	949.251	1.76322	27.5108	25.7105	189.786	147.17	318.084	7.22414	4.80856	9.70239	686.507	207.996	558.48	618.787	4528.98	5014.23	69.1747	70.5122	176.412	204.695	363.59	356.036	0	0	0	0	0	0	283.65	1077.64	850.411	1.94754	29.0513
6.61_699.8606m/z		699.861	1229.72	2	6.61398	0.298783	0.000950255	0.0010995	Infinity	MeOH_lowland	Water_lowland	100 - 71.6 - 28.8 - 10.4	1418.47	26.27	1026.38	0	0	0	0	0	0	0	3.54703	0	0	0	277.383	28.2268	516.002	4191.48	28.5693	35.3591	3.61933	6.2333	5.13932	0.404061	0	0	0	0	0	0	0	0	987.362	0	0	0	0
6.61_904.5318m/z		904.532	587.952	1	6.61398	0.947083	3.65702e-11	1.64414e-10	Infinity	MeOH_upland	Water_lowland	100 - 38.8	14025.9	29.7	1566.4	1208.49	2178.25	0	0	0	686.105	908.483	1412.79	0	0	0	12360.1	3998.87	25718.8	13033.4	12236.9	5284.16	161.885	0	66.3135	15.7059	33.1886	30.767	0	0	0	0	2.68942	0	1506.84	1129.94	1951.44	0	0
6.61_999.5291m/z		999.529	529.336	1	6.61398	0.220867	0	0	Infinity	MeOH_upland	Water_lowland	100 - 49.1	1052.31	14.66	38.0722	11.8143	78.4843	0	0	0	41.8586	59.3863	47.0126	0	0	0	1570.45	393.907	1192.57	554.488	513.261	413.667	0	0	0	0	0	0	0	0	0	0	0	0	36.6247	11.0464	70.3122	0	0
6.61_1038.5654m/z		1038.57	544.441	1	6.61398	0.213017	2.29198e-06	3.43241e-06	Infinity	MeOH_upland	Water_lowland	100 - 52.2 - 16.2 - 3.48	44950.7	3.69	24.7266	23.5739	25.3621	0	0	0	9731.29	1537.78	25.2079	39.195	0	0	124782	8784.32	1285.44	104.632	307.74	354.489	138.08	0	0	0	0	0	0	0	0	0	0	0	23.7865	22.0417	22.7213	0	0
6.61_1398.6966n	1398.7	1416.72	510.626	1	6.61398	0.65475	7.70568e-05	9.72291e-05	Infinity	MeOH_lowland	Water_lowland	100 - 64.5 - 23 - 16.4 - 7.33	11196	95.54	5379.89	0	0	0	0	0	0	0	19.5402	0	0	0	2018.22	262.861	4646.58	32861.8	392.367	333.762	0	0	0	0	0	0	0	0	0	0	0	0	5175.35	0	0	0	0
6.63_630.3005m/z		630.3	476.683	1	6.62827	0.192283	4.15028e-10	1.38285e-09	Infinity	EtOAc_lowland	Water_lowland	100 - 28.7 - 5.54	2695.44	27.08	199.062	596.665	674.041	0	0	0	214.949	79.1362	100.826	0.0821162	0.179411	0	16.9832	8.31831	7.45892	0	35.5485	18.8246	856.355	434.685	759.565	1855.91	3051.46	3178.94	0	0	0	0	11.4443	0	191.493	557.885	603.857	0	0
6.64_381.2352m/z		381.235	616.889	1	6.64257	0.50535	7.86334e-08	1.50987e-07	Infinity	EtOAc_upland	Water_lowland	100 - 19.9	1406.25	20.13	0	184.608	51.7135	0	0	0	189.006	320.559	210.293	2.15307	0	1.32981	424.531	65.6737	322.696	40.884	392.017	419.885	1542.21	1080.81	1595.71	57.921	112.696	86.3572	0	0	0	3.55828	0	0	0	172.61	46.3289	0	0
6.64_494.2687m/z		494.269	543.604	1	6.64257	0.583283	1.8564e-12	1.28287e-11	Infinity	MeOH_upland	Hexane_upland	100 - 21.7 - 3.48 - 0.54	16415.6	20.46	96.6003	197.485	398.491	3.94799	42.9646	72.4395	1748.12	1438.37	3985.05	116.449	330.863	374.26	24874.5	3647.57	20724.9	205.138	937.868	973.535	820.292	593.04	895.411	293.382	192.321	310.243	0	0	0	0	0	0	92.9276	184.649	356.998	4.36069	45.3704
6.64_754.3630m/z		754.363	481.229	1	6.64257	0.220867	1.93647e-09	5.41054e-09	Infinity	Water_upland	Water_lowland	100 - 32.3 - 6.6	8036.5	13.8	0	0	9.7248	0	0	0	5262.51	12941.5	5470.09	9031.45	8237.12	6840.93	106.668	8410.44	72.2963	10.9284	17.6894	46.7627	46.4842	2.87513	5.00452	8.91799	0	8.34214	0	0	0	0	0	0	0	0	8.71221	0	0
6.64_1090.5742n	1090.57	1073.57	531.774	1	6.64257	0.327367	1.65983e-05	2.24007e-05	Infinity	MeOH_lowland	Hexane_upland	100 - 56.2 - 17.3 - 4.29 - 0.886 - 1.66 - 0.903	17495.9	37.65	10478.2	47.5692	345.031	0	0	359.743	22.5739	124.961	199.847	0	29.6291	32.8618	1352.06	1845.45	2839.4	48948.4	2338.55	1200.84	57.7	33.1041	9.11237	6.10172	0	0	0	0	0	0	0	0	10079.8	44.4774	309.105	0	0
6.64_1351.6791m/z		1351.68	502.377	1	6.64257	0.2702	0.00605846	0.00671954	Infinity	MeOH_lowland	Water_lowland	100 - 67.4 - 23.6 - 6.33 - 1.97	3012.41	150.25	1461.31	0	0	0	0	0	0	0	0	0	0	0	31.178	0	312.432	8907.45	67.0993	62.6843	0	0	0	0	0	0	0	0	0	0	0	0	1405.75	0	0	0	0
6.64_1385.7052n	1385.71	1386.71	513.965	1	6.64257	0.313083	2.31993e-06	3.47167e-06	Infinity	MeOH_lowland	Water_lowland	100 - 66.5 - 26.6 - 6.93 - 4.07 - 1.63 - 0.422	7126.77	64.71	3688.35	0	13.0498	0	0	0	74.2288	48.6301	14.9565	0	0	0	3218.14	427.383	2836.48	20715.7	340.7	323.941	0	0	0	0	0	0	0	0	0	0	0	0	3548.12	0	11.691	0	0
6.67_564.2679n	564.268	565.275	486.878	1	6.67117	0.44175	2.93277e-05	3.85815e-05	Infinity	Whole root_lowland	Hexane_upland	100 - 30.3 - 6.48 - 0.763	24503.8	28.03	25079.3	8900.74	39531.3	21.4716	4596.15	27542.9	11504.4	12496.2	28963.8	318.418	6082.11	10091	1087.29	45244.3	964.68	197.488	953.475	47438.3	1301.13	2240.36	1597.35	1189.67	839.451	2291.51	0	0	0	48.4053	31.8391	0	24125.8	8322.24	35415.2	23.7161	4853.51
6.67_618.8333m/z		618.833	1346.65	2	6.67117	0.298783	0.0130929	0.0141846	Infinity	MeOH_lowland	Water_lowland	100 - 67 - 19.7 - 5.04	1477.71	8.75	833.338	0	0	0	0	0	0	0	3.98998	0	0	0	70.714	0.474649	529.915	4374.77	30.7375	27.614	5.16744	5.80124	6.15293	0	0	0	0	0	0	0	0	0	801.655	0	0	0	0
6.67_876.5091m/z		876.509	580.849	1	6.67117	0.249467	4.08241e-07	6.88798e-07	Infinity	MeOH_upland	Water_lowland	100 - 39.3 - 8.28 - 0.751	4471.48	123.41	0	0	27.5085	0	0	0	645.986	92.382	61.3203	0	0	0	10920.5	751.516	1742.47	28.9765	3.85476	317.311	0	18.1674	0	0	0	0	0	0	0	0	0	0	0	0	24.6442	0	0
6.67_906.5221m/z		906.522	575.963	1	6.67117	0.26375	9.79858e-11	3.81584e-10	Infinity	MeOH_upland	Water_lowland	100 - 41.4 - 11 - 1.96 - 0.206	17109	42.66	89.3936	57.2539	137.554	0	0	0	2939.22	671.45	218.891	4.46633	0	0	42844.3	4063.18	4419.49	1341.45	1070.42	482.611	32.9298	0	0	0.0142587	0	0	0	0	0	0	0	0	85.9949	53.5327	123.231	0	0
6.67_609.3261n	609.326	1219.63	519.606	1	6.67117	0.355967	4.98725e-07	8.27089e-07	Infinity	MeOH_lowland	Hexane_upland	100 - 46.5 - 12.9 - 2.84 - 0.672 - 1.12 - 0.565	11008.7	54.3	5772.29	993.864	2278.7	5.55972	2334.24	6950.26	1032.71	479.949	1988.49	174.678	1339.94	3428.12	1098.29	1216.48	7100.23	29353	1362.86	2310.15	35.729	58.6128	138.251	39.5494	20.8881	66.6252	0	0	0	0	0	0	5552.83	929.268	2041.43	6.1409	2464.95
6.67_1254.6631m/z		1254.66	528.507	1	6.67117	0.84705	2.79032e-11	1.29967e-10	Infinity	MeOH_lowland	Water_lowland	100 - 60.9 - 29.6 - 9.19 - 4.68 - 0.0962	15945.7	54.18	6804.27	24.9174	345.294	0	0	0	425.097	828.7	1369.2	0	0	0	15738.9	3601.36	26930	42548.5	2467.69	2820.83	0.0123993	2.15739	2.85428	0	0	0	0	0	0	0	0	0	6545.58	23.2979	309.34	0	0
6.67_1356.6600n	1356.66	1374.7	505.822	1	6.67117	0.427433	1.44861e-10	5.37539e-10	Infinity	MeOH_upland	Water_lowland	100 - 69 - 24.8 - 6.73 - 1.58	52598.4	26.73	2025.72	1449.22	5102.36	0	0	0	3161.35	5373.46	5159.97	0	0	0	56263.5	8042.07	93489.6	7150.24	17078.6	13768.1	632.714	0	555.426	0	0	0	0	0	0	0	0	0	1948.71	1355.02	4571.08	0	0
6.69_318.1554n	318.155	341.145	423.814	1	6.68545	0.355967	5.98767e-10	1.91101e-09	4244.53	EtOAc_upland	Water_upland	100 - 17.7 - 6.32 - 0.0804	7138.62	4.5	2806.95	1985.42	1087.31	62.0861	0	3.26798	1851.95	3419.86	1991.48	0	5.04324	0.00227741	1657.39	11711.9	1377.07	476.69	530.876	549.427	6773.3	7267.29	7375.25	9890.75	4918.81	4248.31	2.36986	7.20305	9.40478	94.5866	84.0957	53.8192	2700.23	1856.37	974.092	68.5762	0
6.71_337.2436m/z		337.244	722.224	1	6.7062	0.376683	3.40583e-12	2.13329e-11	Infinity	EtOAc_upland	Hexane_lowland	100 - 19.6 - 7.6	1808.17	31.91	2.05866	15.8088	4.50061	0.0262905	0.841522	0.286699	534.782	724.758	251.267	0.923672	0.542117	1.06082	662.752	146.515	327.91	0.447544	3.57978	12.7606	2141.93	2495.56	787.023	55.8641	37.2919	79.3983	0	1.51371	0	0	0	0	1.98039	14.7813	4.03199	0.0290387	0.888642
6.71_373.1386m/z		373.139	371.401	1	6.7062	0.220867	1.12097e-09	3.36374e-09	Infinity	EtOAc_lowland	Water_lowland	100 - 13	1133	8.9	318.943	352.197	381.354	0	0	0	77.348	89.3701	58.2439	0	0	0	65.1418	0	38.0654	51.0043	159.451	159.112	417.204	320.921	407.932	1140.68	1230.51	1027.8	3.18438	1.18781	2.17028	109.035	289.5	339.392	306.817	329.306	341.645	0	0
6.71_450.2632m/z		450.263	584.559	1	6.7062	0.284483	1.72012e-08	3.83256e-08	5884.54	EtOAc_lowland	Hexane_upland	100 - 42.4 - 2.64	1948.38	11.37	132.122	336.111	288.915	0	10.8432	7.91115	126.513	109.955	94.9514	25.5316	17.8265	40.3056	173.723	88.5017	112.739	1.88612	22.4554	15.0423	132.025	937.6	129.873	2110.05	2039.22	1695.86	0	0.993302	0	0	7.71112	0	127.098	314.266	258.832	0	11.4503
6.71_855.4859m/z		855.486	567.945	1	6.7062	1.44468	3.24244e-09	8.5591e-09	Infinity	MeOH_upland	Water_lowland	100 - 42.2 - 3.41	2673.4	41.58	172.555	105.983	253.154	0	0	0	21.5348	82.4714	66.333	0	0	0	4166.3	750.843	3103.06	2116.11	2160.51	846.717	72.2777	368.787	0.676907	13.6522	20.4548	35.4058	0	0	0	0	1.86675	0	165.994	99.0944	226.794	0	0
6.72_201.1675m/z		201.168	832.837	1	6.72048	0.433867	3.26895e-08	6.82519e-08	Infinity	MeOH_lowland	Hexane_upland	100 - 9.49	1357.25	34.55	252.534	561.805	818.39	5.42907	111.226	196.28	147.334	46.9156	340.582	4.09929	1.78924	30.0659	1678.52	150.862	1160.45	300.553	1720.99	2050.2	182.558	55.286	234.561	83.3069	126.354	170.972	0	0	0	1.28348	0	0	242.933	525.291	733.176	5.99659	117.454
6.72_239.2048m/z		239.205	856.32	1	6.72048	0.54825	2.38071e-06	3.55001e-06	3445.36	EtOAc_upland	Hexane_upland	100 - 11.5 - 1.4	1094.49	7.15	54.4529	49.7232	145.912	0	27.2168	52.3528	110.932	110.318	97.4868	3.24387	0.622589	1.571	332.339	129.268	412.814	9.24258	12.8215	48.2481	219.133	2951.91	112.433	82.8617	45.9675	102.151	0	0	0.953014	4.61087	0	0	52.3827	46.4914	130.719	0	28.7407
6.72_394.1698n	394.17	359.156	434.242	1	6.72048	0.476767	2.50528e-10	8.82341e-10	22388.7	EtOAc_upland	Water_lowland	100 - 17.2 - 3.06 - 0.0102	4964.39	26.46	907.812	396.428	376.78	0.665209	0	0	1373.21	2774.46	1404.01	16.2332	1.55202	22.6147	1901.38	11312.9	1596.39	73.0154	121.538	131.325	4356.56	6471.87	4064.74	2992.52	1253.97	1372.87	0	5.01594	0	30.1614	7.58339	0	873.298	370.663	337.548	0.734746	0
6.72_416.2718m/z		416.272	652.928	1	6.72048	0.213017	4.32987e-15	8.23907e-14	Infinity	MeOH_upland	Water_lowland	100 - 25.6	2325.7	20.73	70.6095	126.328	171.343	0	0	0	499.506	325.072	610.646	14.2595	12.3896	18.6684	4364.3	344.328	2268.46	368.718	1301.1	1104	394.243	194.13	410.735	67.525	87.5803	103.126	0	0	0	0	0	0	67.925	118.117	153.502	0	0
6.72_521.2119m/z		521.212	406.553	1	6.72048	0.177983	4.42213e-12	2.66958e-11	Infinity	MeOH_upland	Water_upland	100 - 24.8 - 5.44 - 0.784	5282.72	36.65	20.7779	55.3368	111.318	0	13.6422	36.0293	732.898	1822.81	825.452	0	0	0	2246.44	11656.8	1944.9	0.000190958	1.50894	0.620242	2324.97	4335.56	2480.79	158.764	98.7073	79.8585	0	0	0	0	0	0	19.9879	51.7402	99.7269	0	14.4061
6.72_772.4613m/z		772.461	597.233	1	6.72048	0.284483	1.27189e-08	2.93149e-08	Infinity	MeOH_upland	Water_lowland	100 - 34	3135.07	55.69	91.3822	0	178.574	0	0	0	135.728	170.532	367.749	0	0	0	2627.36	986.434	5791.42	1021.11	157.703	905.718	0	6.29132	7.58105	0	0	0	0	0	0	0	0	0	87.9079	0	159.98	0	0
6.72_867.4862m/z		867.486	560.42	1	6.72048	0.292367	1.46327e-13	1.52996e-12	Infinity	MeOH_lowland	Water_lowland	100 - 41.4	2357.68	37.32	285.94	163.729	377.377	0	0	0	0	0	12.8003	0	0	0	555.027	168.202	833.778	2723.85	2995.44	1353.74	0	0	0	0	0	0	0	0	0	0	0	0	275.068	153.087	338.083	0	0
6.72_869.5014m/z		869.501	576.672	1	6.72048	0.2559	0	0	Infinity	MeOH_lowland	Water_lowland	100 - 37.6 - 9.74	4916.39	26.69	538.165	409.779	702.757	0	0	0	5.7406	27.7366	14.587	0	0	0	1008.11	332.724	1138.5	5596.14	6769.28	2383.75	0	0	0	0	0	0	0	0	0	0	0	0	517.704	383.145	629.583	0	0
6.72_1013.5442m/z		1013.54	536.901	1	6.72048	0.597567	1.79856e-14	2.65486e-13	Infinity	MeOH_lowland	Water_lowland	100 - 53	2765.99	26.15	1081	186.815	516.825	0	0	0	0	0	7.94081	0	0	0	522.575	190.632	790.036	3202.98	3163.75	1931.23	0	0	0	0	0	0	0	0	0	0	0	0	1039.9	174.673	463.011	0	0
6.73_443.2956n	443.296	444.303	681.655	1	6.73478	0.441733	2.45513e-09	6.68295e-09	Infinity	Whole root_upland	Hexane_lowland	100 - 36 - 16.2 - 1.39	1948.53	18.11	262.746	1014.06	764.643	14.5109	203.155	194.221	3246.57	1312.65	1286.39	92.5227	129.185	167.613	3341.32	747.652	642.13	151.986	849.653	844.044	2435.64	101.356	641	240.606	342.347	274.684	3.70743	0	0	0	0	0	252.757	948.147	685.025	16.0278	214.531
6.75_736.3444m/z		736.344	467.729	1	6.74908	0.298783	8.88178e-15	1.47968e-13	Infinity	EtOAc_upland	Water_lowland	100 - 37.4 - 36.9 - 12.2	2020.37	12.97	40.4852	5.9831	37.2447	0	0	0	319.148	534.461	195.169	0	0	0	247.805	32.0008	125.54	23.8447	64.3317	64.012	2163.32	2179.84	1717.94	443.604	195.643	274.205	0	0	0	0	0	0	38.946	5.59423	33.3667	0	0
6.75_963.5508m/z		963.551	571.636	1	6.74908	0.177983	0.0024955	0.00281512	Infinity	MeOH_lowland	Water_lowland	100 - 27.8 - 3.58	2135.59	86.6	1334.29	0	0	0	0	0	8.0367	8.00134	0	0	0	0	226.165	12.5738	369.5	6234.79	128.325	43.6495	36.9297	2.3526	6.92023	4.60117	0	0.361371	0	0	0	0	0	0	1283.56	0	0	0	0
6.75_1082.5904m/z		1082.59	545.38	1	6.74908	0.38455	0	0	Infinity	MeOH_lowland	Water_lowland	100 - 48.8 - 14.9 - 2.23 - 0.462	8809	23.93	747.488	1180.03	1558.05	0	0	0	41.3461	131.69	98.2859	0	0	0	4553.95	935.863	3848.42	7043.12	11142.6	8241.32	3.71935	6.05513	9.73585	0	3.75924	1.57376	0	0	0	0	0	0	719.069	1103.33	1395.82	0	0
6.75_1380.6800n	1380.68	1398.71	510.532	1	6.74908	0.654733	0.000569684	0.000668992	Infinity	MeOH_lowland	Water_lowland	100 - 67.4 - 34.8 - 11.9	12630.2	78.45	6757.24	0	0	0	0	0	0	6.49496	21.2408	0	0	0	1147	144.324	1665.06	37669	113.629	107.837	0	0	0	0	0	0	0	0	0	0	0	0	6500.34	0	0	0	0
6.76_325.1486m/z		325.149	457	1	6.76337	0.433883	0	0	Infinity	EtOAc_upland	Water_lowland	100 - 16.9 - 4.71 - 0.164	2480.35	15.26	32.3655	14.4111	34.9989	0	0	0	522.96	905.222	454.701	0	0	0	730.031	779.124	565.966	47.3505	75.1808	16.2964	2720.29	2676.61	2044.16	216.805	156.507	188.275	0	0	0	0.489862	0	0	31.135	13.4745	31.3547	0	0
6.76_744.4661m/z		744.466	626.046	1	6.76337	0.341667	2.57359e-08	5.50211e-08	Infinity	MeOH_upland	Water_lowland	100 - 36.5 - 7.26 - 0.921	13133.6	70.38	143.853	49.3949	295.299	0	0	0	1690.92	337.092	488.44	0	0	0	28559.1	1530.82	9310.78	1450.44	240.339	890.72	98.5618	0	3.59405	30.8	0	77.8786	0	0	0	0	0	0	138.383	46.1845	264.552	0	0
6.76_1226.6307m/z		1226.63	514.151	1	6.76337	0.95355	2.1155e-10	7.53659e-10	Infinity	MeOH_upland	Water_lowland	100 - 52.8	4216.74	10.75	132.19	196	494.337	0	0	0	400.731	610.057	27.6824	0	0	0	6850.21	1462.7	4337.31	2929.79	3427.57	2807.32	86.3527	1.36185	63.7859	11.3023	5.18528	80.5271	0	0	0	0	0	0	127.164	183.261	442.865	0	0
6.78_435.2912m/z		435.291	668.957	1	6.77767	0.2273	7.93439e-10	2.45051e-09	392.604	Whole root_upland	Hexane_upland	100 - 68.5 - 11.1 - 1.08	2000.3	35.12	52.7015	337.888	40.7068	6.31622	10.1195	4.51264	2085.21	2901.44	1014.26	9.38811	40.5701	18.4752	200.091	331.342	177.668	7.8578	2.94424	4.71413	320.789	2025.59	370.471	194.3	71.6191	59.8767	5.24692	3.03742	7.00053	3.52529	5.36298	10.8037	50.6978	315.927	36.4683	6.97648	10.6861
6.78_448.2627m/z		448.263	585.955	1	6.77767	0.184433	6.80123e-13	5.48332e-12	Infinity	Water_upland	Hexane_upland	100 - 21.7 - 7.45	1312.53	8.72	152.422	344.972	239.426	141.562	291.425	446.473	396.48	632.892	494.617	1443.9	1259.72	1233.98	83.5481	326.381	149.954	2.77435	4.24531	3.04909	99.5259	146.386	91.9185	57.6545	48.5456	80.2977	0	0	0	6.23916	7.15424	0.285956	146.627	322.551	214.496	156.36	307.744
6.78_594.2221n	594.222	595.229	385.279	1	6.77767	0.3131	5.55112e-16	1.4196e-14	Infinity	EtOAc_lowland	Water_lowland	100 - 27.2 - 15.3	4986.06	41.48	1411.85	878.682	522.753	0	0	0	83.8766	174.563	208.979	0	0	0	171.841	537.547	122.741	142.625	580.632	264.821	682.879	736.999	1384.94	6706.07	5756.55	2495.57	0	0	0	0	2.63146	0	1358.17	821.572	468.322	0	0
6.78_620.2240n	620.224	638.256	401.773	1	6.77767	0.227317	0.00444916	0.00496205	Infinity	Whole root_upland	Hexane_upland	100 - 28.1 - 0.499	2190.02	41.05	90.2873	41.3902	101.274	0	16.2196	73.5196	5226.66	1109.06	234.344	3.20748	363.693	15.3333	67.8342	6156.71	1.26553	0	3.64564	102.318	523.177	205.931	16.8439	31.2827	25.2217	7.75647	0	0	0	0	0	0	86.8546	38.7001	90.7294	0	17.1278
6.79_376.1833m/z		376.183	487.245	1	6.79197	0.177983	1.77651e-08	3.94288e-08	Infinity	EtOAc_upland	Water_lowland	100 - 18.5 - 0.979	1521.93	25.07	356.332	207.314	234.483	0	0	0	305.515	448.397	228.221	0	0	0.0215592	94.241	0.0483062	48.97	25.0477	103.311	85.7553	1615.62	1847.91	1102.26	1398.97	810.825	862.637	0	2.72088	0	16.9049	0	0.0046528	342.785	193.84	210.068	0	0
6.79_444.2790n	444.279	927.51	550.127	1	6.79197	0.3131	2.32203e-06	3.47224e-06	Infinity	MeOH_lowland	Water_lowland	100 - 53.2 - 15.8 - 3.23 - 0.496 - 0.341	54916.1	55.77	41517.3	751.394	161.496	0	0	0	286.271	686.962	280.398	7.69781	56.2338	8.13273	403.979	417.968	1115.3	160864	3129.64	755.063	263.423	6113.83	176.793	850.101	17.753	32.3094	0	1.14163	0	0	9.993	0	39938.8	702.557	144.681	0	0
6.82_284.1495n	284.149	323.134	414.013	1	6.82055	0.355967	8.4597e-10	2.59875e-09	Infinity	MeOH_upland	Water_lowland	100 - 18.5 - 0.214 - 0.396	5546.32	19.28	51.4187	10.6815	67.0797	0	0	0	983.884	3026.01	1209.73	25.5753	227.816	45.9701	226.562	16084.7	327.731	28.452	10.3844	29.4762	371.832	1116.43	763.515	180.311	186.021	251.794	0	0	0	0.297815	2.25062	1.01809	49.4638	9.9873	60.0951	0	0
6.82_387.1492m/z		387.149	385.266	1	6.82055	0.24945	5.43772e-10	1.76352e-09	Infinity	EtOAc_lowland	Water_lowland	100 - 15.3 - 22.1	1147.39	11.5	174.225	133.159	232.877	0	0	0	171.991	50.5064	37.6306	0	0	0	61.7444	55.3947	0	31.6823	76.2856	94.5285	642.522	289.987	285.987	1229.5	995.189	1217.49	0	0	0	0	0	0	167.601	124.504	208.629	0	0
6.82_473.3210m/z		473.321	678.269	1	6.82055	0.198717	1.71961e-08	3.83256e-08	Infinity	Whole root_upland	Hexane_upland	100 - 23.5 - 2.35	2381.63	33.38	376.089	1323.13	213.895	0	1.30703	0	1124.58	1549.72	4470.58	0	39.6105	0	781.689	422.446	845.444	222.532	603.307	163.849	29.6923	0	81.9314	0	0	0.221034	0	0	0	0	0	0	361.79	1237.13	191.624	0	1.38021
6.82_529.2978n	529.298	1122.6	532.375	1	6.82055	0.491067	4.46501e-11	1.95283e-10	Infinity	MeOH_upland	Water_lowland	100 - 47 - 1.82	2378.03	51.47	194.015	1.69253	38.21	0	0	0	120.717	54.0643	189.672	0	0	0	1922.34	602.955	4608.79	1246.2	651.159	469.794	4.00851	1.10319	2.67975	0	0	0	0	0	0	0	0	0	186.639	1.58252	34.2314	0	0
6.83_502.2746m/z		502.275	546.647	1	6.83485	0.327367	9.19254e-08	1.74259e-07	Infinity	Whole root_lowland	Hexane_upland	100 - 21.6	2831.57	58.82	1117.6	2504.3	4872.79	77.7202	1397	2069.65	221.59	164.417	484.429	141.967	45.7245	325.125	61.3621	148.608	55.0583	0.249912	1.57818	118.386	13.1066	13.2818	36.5733	7.41432	3.31306	12.671	0	0	0	0	0	0	1075.11	2341.54	4365.41	85.8446	1475.23
6.85_194.1706n	194.171	195.178	912.849	1	6.84915	0.384567	1.10632e-11	5.76116e-11	22.6463	EtOAc_upland	MeOH_lowland	100 - 20.9 - 0.201	1704.66	3	122.546	104.537	109.497	134.866	112.923	118.585	441.216	1162.91	1761.7	145.44	193.531	212.356	1489.66	657.359	1028.92	66.9676	73.9227	84.929	1155.42	1892.35	2066.21	126.6	104.951	126.105	92.4997	87.9069	87.8073	93.861	83.6554	78.3472	117.887	97.7424	98.0955	148.964	119.246
6.85_310.1266n	310.127	293.123	420.602	1	6.84915	0.327383	2.64605e-09	7.1397e-09	1830.78	MeOH_upland	Hexane_upland	100 - 19.9 - 1.29	1024.86	29.11	34.697	18.1287	44.0852	2.04464	3.30619	1.9871	147.565	442.966	159.044	1.34689	7.32812	2.92381	85.1312	2822.82	166.623	125.117	121.37	70.1299	57.5537	122.328	54.1655	285.541	153.479	252.326	1.67939	0	0	1.41403	0	1.67315	33.3778	16.9505	39.4949	2.25838	3.49132
6.85_418.2850m/z		418.285	681.329	1	6.84915	0.298783	3.97851e-07	6.72578e-07	112.458	EtOAc_upland	Hexane_upland	100 - 18.1 - 13.6 - 9.69 - 9.54 - 1.42	2349.86	32.72	536.426	2579.52	358.099	17.6802	47.1841	54.0404	755.308	982.595	1649.83	131.879	421.906	199.082	798.901	399.036	435.065	1062.54	276.362	255.752	1885.54	1926.55	3237.47	697.376	429.403	391.731	13.0208	39.0964	10.5689	1.59253	66.221	6.97514	516.031	2411.87	320.812	19.5284	49.8262
6.85_593.3781m/z		593.378	637.141	1	6.84915	0.519633	8.10463e-15	1.37882e-13	Infinity	MeOH_upland	Water_lowland	100 - 53.8 - 7.58 - 5.98	1994.34	16.29	4.37574	2.61448	14.3641	0	0	0	197.182	284.542	166.464	0	0	0	2216.97	1621.42	2144.62	421.915	407.075	257.923	24.839	101.975	54.4727	4.5031	0.0630066	0	0	0	0	0	0	0	4.20938	2.44455	12.8684	0	0
6.85_606.2066n	606.207	607.214	352.193	1	6.84915	0.26375	4.13059e-07	6.95943e-07	Infinity	MeOH_upland	Hexane_upland	100 - 34 - 7.01 - 1.09 - 0.0862	88117.6	22.18	30.2782	8.96867	19.1182	0	0	0.00429748	19862.4	57947.6	21824.7	0	822.866	0	3128.82	260976	247.646	0.00420079	3.06632	16.1596	3246.97	15013.5	1583.97	371.542	260.762	255.246	0	0	0	0	0	0	29.127	8.38575	17.1276	0	0
6.87_890.5210m/z		890.521	585.059	1	6.86988	0.462467	8.42659e-14	9.45049e-13	Infinity	MeOH_upland	Water_lowland	100 - 37.7 - 15 - 2.46	3883.85	15.65	10.496	9.90468	16.4836	0	0	0	106.926	230.791	327.841	0	0	7.28226	3757.92	748.737	7144.88	549.725	469.877	401.616	0	0	0	0	0	0	0	0	0	0	0	0	10.097	9.26093	14.7673	0	0
6.88_332.2054n	332.205	333.213	638.209	1	6.88417	0.38455	1.06538e-10	4.09722e-10	1859.5	EtOAc_lowland	Water_lowland	100 - 22.1 - 2.27	108111	23.67	35645.8	26947	61332.8	19.6215	57.9784	96.8198	42265	22416.9	63704.5	65.4497	34.0766	87.587	33846	743.742	48693.4	10747.4	22460.6	28679.6	100283	57271.9	166639	89110.2	93055.8	142167	117.023	74.8382	85.735	124.592	597.419	119.612	34290.6	25195.6	54946.6	21.6726	61.2249
6.88_378.2708m/z		378.271	715.964	1	6.88417	0.178	2.34267e-09	6.40723e-09	311.476	EtOAc_lowland	Water_upland	100 - 21.8 - 1.97	27813	6.13	10874.4	11988.7	17890.3	29.7139	88.0534	164.443	14769.3	5208.27	17678.5	101.52	42.7168	123.646	2470.13	134.048	2548.96	733.104	1424.01	2486.34	27924.6	18606.1	32136.4	25850	28676.6	28912.4	195.824	132.249	132.681	116.411	976.532	185.933	10461	11209.5	16027.5	32.82	92.9839
6.88_721.3345m/z		721.335	463.743	1	6.88417	0.284483	2.27596e-14	3.17291e-13	Infinity	EtOAc_upland	Water_upland	100 - 36.9 - 15.1 - 3.38	1603.3	20.32	6.32929	4.5278	7.0771	0	1.16378	0	170.833	498.119	140.136	0	0	0	88.951	12.7492	44.5098	13.291	29.229	18.4972	1488.77	1970.81	1350.32	20.1923	4.6251	10.0851	0	0	0	0	0	0	6.08865	4.23351	6.34021	0	1.22895
6.88_1181.6314m/z		1181.63	534.314	1	6.88417	0.2559	2.54796e-13	2.45325e-12	Infinity	MeOH_lowland	Water_lowland	100 - 46.3 - 13.9	1203.85	9.81	72.9236	84.573	288.062	0	0	0	0	0	0	0	0	0	517.441	24.5816	762.67	1085.45	1204.4	1321.7	0	0	0	0	0	0	0	0	0	0	0	0	70.1511	79.0762	258.067	0	0
6.90_270.2019n	270.202	271.21	776.041	1	6.89847	0.38455	4.06342e-14	5.1143e-13	404.029	MeOH_lowland	Water_upland	100 - 14.9 - 1.53	2049.71	18.12	356.555	524.521	671.406	6.63575	6.18082	16.3782	121.111	169.676	131.803	4.97616	3.6188	6.62459	873.117	300.606	507.798	1838.21	2988.76	1322.17	231.162	333.217	215.472	104.707	95.7204	144.813	10.5088	6.94435	9.96999	38.3961	24.5592	12.7979	342.999	490.43	601.496	7.32941	6.52692
6.90_758.4813m/z		758.481	634.59	1	6.89847	0.213017	1.21204e-09	3.58874e-09	Infinity	MeOH_upland	Water_lowland	100 - 38.5 - 9.99 - 1.39	27341.1	69.44	991.889	37.5813	275.538	0	0	0	708.865	2014.28	5553.53	0	7.60302	0	11969.4	2936.24	67117.6	8078.62	255.013	874.117	170.612	298.441	682.893	143.677	6.02502	6.12954	0	0	0	0	0	0	954.178	35.1387	246.848	0	0
6.90_838.2913m/z		838.291	347.476	1	6.89847	0.220883	1.06737e-08	2.49884e-08	Infinity	EtOAc_lowland	Water_lowland	100 - 37.9 - 9.44 - 1.39	17296.3	14	2574	1061.65	2847.92	0	0	0	1159.91	2446.98	812.326	0	4.66677	0	78.9121	0	0	0	138.949	159.105	11237.4	12245.1	8756.75	15720.1	16084.6	20084.2	0	0	0	0	6.83682	0	2476.14	992.653	2551.38	0	0
6.91_894.3689m/z		894.369	412.484	1	6.91277	0.26375	4.57512e-12	2.74575e-11	Infinity	EtOAc_lowland	Water_lowland	100 - 45.1 - 12.7 - 2.18 - 0.439	5228.9	4.44	523.52	512.374	1294.28	0	0	0	672.13	640.343	615.233	0	0	0	424.685	3.61213	323.63	68.8342	202.305	505.228	5611.83	3537.34	5987.11	3999.55	3061.13	8626.03	0	0	0	0	0	0	503.617	479.072	1159.52	0	0
6.93_867.4866m/z		867.487	560.936	1	6.92705	0.433867	6.4726e-14	7.48919e-13	Infinity	MeOH_lowland	Water_lowland	98.3 - 40.8 - 100	5382.03	35.85	640.275	570.116	1074.08	0	0	0	19.3444	76.4701	77.5016	0	0	0	1335.83	270.861	1844.25	6047.25	7251.33	2847.52	21.542	9.82353	7.73935	0	0	7.24954	0	0	0	0	0	0	615.932	533.061	962.239	0	0
6.93_1252.6351m/z		1252.64	506.999	1	6.92705	0.270183	0	0	Infinity	MeOH_upland	Water_lowland	100 - 59.9	3424.59	29.99	31.5529	91.514	26.5789	0	0	0	207.28	366.55	376.698	0	0	0	4827.18	1740.01	3706.59	490.892	654.723	258.034	0	0	0	0	0	0	0	0	0	0	0	0	30.3533	85.5661	23.8114	0	0
6.97_431.3119n	431.312	473.325	685.969	1	6.96993	0.441733	1.79234e-09	5.0571e-09	Infinity	MeOH_upland	Hexane_upland	100 - 26.4 - 8.35	6468.81	11.57	179.998	1194.07	343.283	0	12.2751	3.96121	2873.32	11332.7	1840.49	24.961	303.065	83.271	9073.26	6750.96	3582.2	559.202	705.606	648.605	160.853	84.1977	108.3	11.213	3.38416	1.9885	0	0	0	20.9626	10.3102	0	173.155	1116.46	307.539	0	12.9624
6.97_870.5007m/z		870.501	575.131	1	6.96993	0.37025	1.66855e-12	1.17944e-11	Infinity	MeOH_upland	Water_lowland	100 - 89.5	1729.31	20.42	112.343	96.21	176.046	0	0	0	108.282	74.9341	110.787	0	0	0	2397.75	397.268	2392.9	1137.92	1287.76	536.472	29.9133	0	3.54039	0	0	0	0	0	0	0	0	0	108.072	89.9569	157.715	0	0
6.98_217.0903m/z		217.09	416.04	1	6.98425	0.34165	1.32938e-12	9.68849e-12	Infinity	MeOH_upland	Water_lowland	100 - 10.6	3698.86	18.69	99.6209	87.1674	157.91	0	0	0	1728.54	396.591	658.945	0	0	0	9369.01	1365.88	361.678	28.8244	47.2991	123.763	4678.38	1239.11	2207.83	522.428	590.596	748.551	2.89433	0	0	2.69937	8.16024	4.29907	95.8334	81.5019	141.467	0	0
6.98_416.2483n	416.248	434.282	649.455	1	6.98425	0.2416	9.87099e-13	7.54896e-12	403.944	MeOH_upland	Hexane_upland	100 - 19 - 13.3	1980.76	22.48	57.4656	138.649	85.5145	2.60555	11.5613	7.18126	899.951	1377.22	1392.49	33.6743	85.8203	108.386	1587.94	3043.82	1310.53	25.6127	113.388	103.806	1549.8	2612.46	1555.68	65.5046	97.1819	102.015	6.24658	3.48662	4.97747	3.97345	10.0284	6.53462	55.2807	129.638	76.6104	2.87791	12.2087
6.98_918.5496m/z		918.55	598.286	1	6.98425	0.2559	5.44464e-12	3.19128e-11	Infinity	MeOH_lowland	Water_lowland	100 - 44.7	4544.74	14.11	610.408	287.844	841.192	0	0	0	112.733	409.402	319.354	0	0	2.79056	2172.42	1556.7	4605.6	6629.71	4818.73	2185.78	41.8507	50.5803	38.6679	31.8835	0	19.5799	0	0	0	0	0	0	587.2	269.136	753.604	0	0
7.00_502.2749m/z		502.275	547.234	1	6.99853	0.220867	1.03465e-07	1.94118e-07	Infinity	Whole root_lowland	Hexane_upland	100 - 19.8 - 26.8 - 5.42	1494.58	14.22	1696.95	853.362	1933.42	11.4581	455.695	687.649	1071.7	570.746	1785.67	742.509	182.581	1213.71	1092.01	966.497	210.855	17.4904	22.8878	414.115	45.0981	43.2396	55.9045	76.1882	1.89182	1.92359	0	0	0	0	0	0	1632.44	797.898	1732.1	12.6559	481.212
7.00_530.3056m/z		530.306	576.231	1	6.99853	1.01073	7.72343e-10	2.39641e-09	3316.26	MeOH_lowland	Hexane_upland	100 - 27 - 58.3	4223.73	24.72	1153.14	1526.87	2552.61	33.5711	1005.43	1425.61	740.468	641.938	1023.9	1086.56	1050.19	2020.01	184.79	1288.73	458.56	3169.53	5674.47	3827.19	50.565	272.821	38.7541	116.429	118.921	247.626	1.47152	1.64854	0.700859	2.84822	0.692725	0.506657	1109.3	1427.63	2286.83	37.0804	1061.73
7.00_583.2282m/z		583.228	391.221	1	6.99853	0.313083	3.20854e-14	4.19619e-13	Infinity	EtOAc_lowland	Water_upland	100 - 29.6 - 4.22	3380.27	7.9	912.264	392.55	703.406	0	0	1.92879	12.7468	16.7665	7.846	0	0	0	1.5973	8.81861	0.0240018	90.6755	62.7399	228.937	224.588	209.75	191.682	4724.81	1889.84	3526.15	0	0	0	0	0	0	877.58	367.036	630.165	0	0
7.00_626.8310m/z		626.831	1325.75	2	6.99853	0.192283	1.11022e-16	3.53773e-15	Infinity	MeOH_upland	Water_lowland	100 - 70.3 - 22.7 - 9.48 - 0.422	2741.28	22.49	93.8748	247.451	85.3467	0	0	0	244.021	551.898	511.504	29.1789	32.4135	52.2727	2055.82	1436.96	4731.06	721.616	684.349	462.516	15.3406	3.19389	11.375	2.94815	4.05358	2.64533	0	0	0	0	0.00159908	0	90.3057	231.368	76.46	0	0
7.00_628.2870m/z		628.287	456.732	1	6.99853	0.177983	5.82867e-14	6.94425e-13	Infinity	EtOAc_lowland	Water_lowland	100 - 29.5 - 14.1 - 2.22	2408.03	6.74	373.869	233.877	332.713	0	0	0	19.5496	20.0983	22.9226	3.28387	1.74277	4.70971	25.0718	17.5812	56.6679	36.9996	32.1694	65.0299	147.048	165.953	149.097	2995.75	1855.91	2372.43	0	0	0	0	5.91791	0	359.655	218.676	298.07	0	0
7.00_963.5576n	963.558	964.526	545.669	1	6.99853	0.220867	4.95505e-09	1.24966e-08	Infinity	MeOH_upland	Water_lowland	100 - 45.4 - 26.2 - 5.35 - 6.72 - 0.869	7000.98	62.19	102.756	32.7851	44.8749	0	0	0	942.086	430.622	43.6119	0	0	0	17804.4	1438.88	1759.7	1672.4	592.883	228.171	38.8332	0	39.728	4.85628	0	0	0	0	0	0	0	0	98.8492	30.6542	40.2023	0	0
7.00_1106.5686n	1106.57	1089.57	518.868	1	6.99853	0.38455	1.31806e-12	9.63934e-12	Infinity	MeOH_lowland	Water_lowland	100 - 54.6 - 16.1 - 3.61 - 0.502	19404.1	34.29	1814.41	7609.37	3184.55	0	0	0	7.49303	48.4853	41.0562	0	0	0	1292.77	500.753	2422.74	17081.2	26908.1	14223	1.21925	0.0561797	0.0805059	0.273162	13.932	0.545186	0	0	0	0	9.15647	0	1745.43	7114.8	2852.96	0	0
7.00_1252.6300n	1252.63	1270.66	522.966	1	6.99853	0.38455	1.0668e-11	5.6063e-11	Infinity	MeOH_upland	Water_lowland	100 - 61.1 - 20.2 - 3.66 - 0.472	39725.7	25.43	755.77	2238.7	662.646	0	0	0	1766.15	5528.73	4813.32	0	0	0	31991.9	17270.4	69914.6	8605.37	7901.13	5135.11	190.811	0	215.935	0	0	0	0	0	0	0	0	0	727.036	2093.19	593.649	0	0
7.00_1370.6723n	1370.67	1388.71	507.887	1	6.99853	0.38455	3.73486e-09	9.66203e-09	Infinity	MeOH_upland	Water_lowland	100 - 77.7 - 36.8	1562.49	16.68	0	0	9.88123	0	0	0	0	28.1105	34.6102	0	0	0	1582.72	266.205	2838.53	422.65	521.492	377.855	0	0	0	0	0	0	0	0	0	0	0	0	0	0	8.85236	0	0
7.03_326.1218n	326.122	359.156	433.195	1	7.02712	0.220867	3.33067e-16	8.91509e-15	Infinity	EtOAc_lowland	Water_lowland	100 - 13.7	1439.23	21.54	175.022	232.381	520.71	0	0	0	40.0328	109.322	131.109	0	0	0	182.752	161.259	251.559	651.043	466.825	723.103	295.827	466.128	848.517	855.408	1486.5	1975.77	0	0	0	0	2.94555	0	168.367	217.277	466.492	0	0
7.03_429.2467m/z		429.247	574.718	1	7.02712	0.206567	1.29389e-11	6.58423e-11	Infinity	Whole root_upland	Water_lowland	100 - 32	1218.6	17.04	1.56718	20.0844	13.3763	0	0	0	645.616	2573.16	437.025	182.814	587.864	65.3444	270.474	2438.03	144.26	0.885054	0.969247	1.22072	98.9541	82.0038	143.352	0	0.203823	0	0.0248866	0.0514112	0	0	0.0378248	0	1.5076	18.7791	11.9835	0	0
7.03_460.2403n	460.24	478.274	573.099	1	7.02712	0.576833	3.35718e-11	1.52306e-10	Infinity	MeOH_upland	Hexane_upland	100 - 24 - 3.78 - 0.169	29110.6	21.58	102.024	181.745	128.508	0	27.9527	20.3454	1957.6	4098.94	12013.6	526.212	1160.52	730.143	19553.6	10239.9	57538.3	209.648	137.636	161.997	4992.39	5237.43	18387.4	136.916	80.3972	86.0858	0	0	0	0	5.07396	0	98.1453	169.933	115.127	0	29.5179
7.03_718.3113n	718.311	736.344	467.518	1	7.02712	0.413133	3.51086e-12	2.18883e-11	Infinity	EtOAc_upland	Water_lowland	100 - 35.3 - 1.85 - 0.253	1172.96	17.2	0	0.235097	1.69299	0	0	0	81.8446	173.405	94.703	0	0	0	37.866	1.2944	21.4085	5.17298	19.9738	21.8444	1007.16	1114.18	1397.53	196.929	84.2538	203.925	0	0	0	0	0	0	0	0.219817	1.51671	0	0
7.05_1082.5760m/z		1082.58	532.078	1	7.04787	0.476767	6.46885e-09	1.59145e-08	Infinity	MeOH_upland	Water_lowland	100 - 40.8 - 16.6 - 4.09	3353.03	28.44	7.69744	57.1202	61.2955	0	0	0	33.6336	576.684	330.044	0	0	51.099	1446.2	4376.03	4236.87	1034.41	866.691	571.443	2.64131	0	5.75909	0.0941887	0	1.94766	0	0	0	0	0	0	7.40479	53.4077	54.9132	0	0
7.06_413.2298n	413.23	431.262	607.959	1	7.06215	0.26375	1.07097e-05	1.48325e-05	5989.15	Whole root_upland	Hexane_upland	100 - 25.7 - 4.18	25502.3	26.49	9298.97	7877.14	13043.1	360.177	2129.79	772.646	17265.4	10963.8	48277.8	3183.46	1999.54	13431.9	598.949	4364.56	785.742	268.487	511.851	421.738	2251.64	312.809	5537.06	670.527	352.412	256.753	0	0	12.7743	0	792.483	0	8945.43	7365.17	11685	397.828	2249.05
7.06_436.2972m/z		436.297	681.216	1	7.06215	0.2416	3.01064e-08	6.32865e-08	605.6	EtOAc_upland	EtOAc_lowland	100 - 26.8 - 3.61	1792.61	19.74	1.36069	109.603	22.9716	5.84029	4.41313	4.0619	1138.56	1301.58	477.297	23.5441	36.8762	35.2702	1631.07	421.963	481.922	105.163	54.8617	110.694	3113.76	1502.23	761.86	0.0138443	1.52674	7.33961	6.52927	5.25658	12.522	2.13843	9.25015	3.11907	1.30896	102.48	20.5797	6.4508	4.66025
7.06_476.3200m/z		476.32	671.744	1	7.06215	0.220867	6.10993e-05	7.77047e-05	681.231	Water_upland	Hexane_upland	100 - 22.8 - 2.27	2890	24.15	1666.99	2125.73	2711.38	102.576	1035.57	417.195	1427.13	663.279	4241.72	1322.7	1063.94	6283.36	42.4719	213.702	77.0539	23.6622	49.9389	74.0588	129.54	72.6186	422.481	164.757	117.617	59.9475	1.60502	0	11.1219	0	340.755	0	1603.61	1987.57	2429.06	113.298	1093.55
7.06_298.1889n	298.189	635.39	613.724	1	7.06215	0.38455	0	0	Infinity	MeOH_upland	Water_lowland	100 - 24.8 - 5.9	3816.71	34.78	112.204	274.548	194.582	0	0	0	783.399	1028.1	321.028	0	0	0	8357.46	932.17	2160.49	896.619	1076.61	494.43	1259.24	2853.86	1126.96	231.994	358.485	480.284	0	0	0	0	0	0	107.938	256.704	174.321	0	0
7.08_149.1359m/z		149.136	911.488	1	7.07645	0.270183	2.15528e-12	1.45681e-11	Infinity	MeOH_upland	Whole root_lowland	100 - 8.68	2382.49	24.95	0	0	0	0	0	0	732.601	1145.77	490.13	6.68156	217.347	46.5739	2880.08	2543.12	1724.29	10.3685	13.8793	1.84169	1058.8	874.348	501.856	3.5411	4.75106	7.83231	0	0	0	3.67198	0.158707	2.18772	0	0	0	0	0
7.08_163.0637m/z		163.064	390.707	1	7.07645	0.206567	1.73187e-10	6.31559e-10	Infinity	MeOH_upland	Whole root_lowland	100 - 3.94	1001.19	22.86	0	0	0	0	0	0	235.478	314.565	146.676	0	21.1513	0	1264.63	887.185	851.758	5.0713	8.07023	3.04193	366.92	280.65	205.98	5.54063	11.1164	16.3375	0	0	0	4.13788	0	0	0	0	0	0	0
7.08_222.2024n	222.202	205.199	970.198	1	7.07645	0.832717	1.117e-12	8.46177e-12	Infinity	MeOH_upland	Hexane_lowland	100 - 15.9	85858.5	21.58	72.7727	93.1797	127.811	0	1.19435	6.07476	33833.5	53489	24477.7	846.346	14815.2	4142.79	97884.9	95164.1	64526.4	743.197	875.104	505.742	39658.3	33654.4	20643.3	68.5204	35.9952	45.8248	6.08026	42.5497	0	0	0	0	70.0059	87.1235	114.503	0	1.26123
7.08_355.1243m/z		355.124	349.966	1	7.07645	0.24945	6.86646e-10	2.1555e-09	Infinity	EtOAc_upland	Water_upland	100 - 14.2 - 4.44	1006.91	27.34	219.433	90.4324	339.955	1.56454	0	0	308.608	680.946	388.326	0	0	0	73.0819	9.17723	51.8565	16.1863	15.1397	138.511	1373.92	147.071	1499.76	696.303	453.299	438.544	11.9154	9.61991	4.39226	42.1397	86.3386	155.131	211.09	84.5548	304.558	1.72809	0
7.08_402.2691n	402.269	385.266	689.822	1	7.07645	0.284467	8.02146e-10	2.47549e-09	512.465	MeOH_upland	Water_lowland	100 - 32.9 - 2.79	6088.26	12.37	114.714	299.135	167.351	0	20.3569	15.2841	3251.2	4417.95	2234.95	114.479	500.3	207.441	7581.39	5731.86	4951.52	34.8697	28.6348	36.415	4072	3570.25	2590.87	265.251	260.169	144.237	23.3	16.0341	13.7912	21.1252	48.2548	41.4547	110.353	279.693	149.925	0	21.4968
7.08_448.3345m/z		448.335	746.138	1	7.07645	0.1637	6.13319e-09	1.51724e-08	4918.21	EtOAc_upland	Hexane_lowland	100 - 22.2 - 3.44	6880.34	9.58	77.2773	145.484	87.0844	2.33431	5.33518	4.04414	6396.26	6514.38	5296.78	71.3296	5658.51	637.898	4558.69	6019.48	4733.64	118.105	117.201	77.1302	7333.31	7183.46	6124.23	111.414	74.0304	63.4332	6.41283	96.7266	0.681422	0	4.19105	0.00580405	74.3393	136.029	78.0168	2.57832	5.63392
7.08_499.3348n	499.335	464.321	691.315	1	7.07645	0.2702	4.63139e-09	1.17839e-08	889.457	EtOAc_upland	Hexane_lowland	100 - 17.7 - 3.14	1214.09	9.78	18.1036	128.442	12.7249	1.70822	15.5458	7.4343	968.865	1178.05	501.697	14.9023	120.489	35.7203	1199.37	1232.14	799.514	39.7616	48.237	45.7912	1740.59	1128.17	773.496	19.6728	11.386	17.4585	2.30272	7.0037	0	0	4.09492	0	17.4153	120.094	11.4	1.88679	16.4163
7.08_899.4784m/z		899.478	531.884	1	7.07645	0.177967	1.39368e-10	5.20039e-10	Infinity	MeOH_upland	Water_lowland	100 - 47.2 - 14.6	17000.4	36.41	3.93145	14.6088	12.791	0	0	0	4110.38	1914.8	167.871	0	0	0	44854.9	4105.63	2040.76	442.887	420.098	207.358	252.219	5.02494	6.04635	0	0	0	0	0	0	0	0	0	3.78198	13.6593	11.4591	0	0
7.08_1014.5525n	1014.55	1015.56	551.163	1	7.07645	0.32735	2.58318e-11	1.21446e-10	Infinity	MeOH_lowland	Water_lowland	100 - 50.1 - 7.7	1579.86	35.39	159.989	101.461	240.106	0	0	0	43.8071	225.525	73.8053	0	59.2797	27.8545	1275.6	697.186	1527.7	2158.28	1539.05	1042.25	0	0	0	0	0	0	0	0	0	0	0	0	153.906	94.8662	215.105	0	0
7.09_163.1517m/z		163.152	929.619	1	7.09075	0.462467	1.20032e-11	6.17607e-11	217.758	MeOH_upland	Hexane_lowland	100 - 7.98	1055.05	10.15	88.3526	72.9639	76.5591	20.648	23.0566	29.2955	380.19	492.339	248.027	65.7737	86.9962	29.6447	1232.94	1003.29	928.911	62.1976	181.59	135.524	483.212	543.451	306.866	7.40141	16.0754	13.6116	22.9741	4.97512	11.9942	2.34835	7.82619	4.3606	84.9935	68.2216	68.5875	22.8064	24.3476
7.09_1069.5837n	1069.58	1052.58	551.429	1	7.09075	0.42745	2.63878e-12	1.70333e-11	Infinity	MeOH_upland	Water_lowland	100 - 51.9 - 13.8 - 2.63 - 0.384 - 0.094	30695.7	28.11	60.8278	41.6919	74.7843	0	0	0	516.925	8970.11	4431.96	0	0	0	11057.1	23283.8	57746.2	1115.24	921.21	428.85	0	0.606668	45.9775	0.173958	0	0	0	0	0	0	0	0	58.5151	38.9821	66.9975	0	0
7.09_1240.6295n	1240.63	1241.65	527.321	1	7.09075	0.50535	5.56424e-10	1.79585e-09	Infinity	MeOH_upland	Water_lowland	100 - 47.9 - 13.4 - 4.03	5149.95	40.94	0	0	15.77	0	0	0	306.305	1017.37	77.4868	0	0	0	7604.58	3655.85	4189.42	413.555	333.921	168.493	3.85587	0	0	0	0	13.3862	0	0	0	0	0	0	0	0	14.1279	0	0
7.11_270.2034n	270.203	579.328	565.591	1	7.10503	0.66905	2.46743e-11	1.16887e-10	Infinity	MeOH_lowland	Water_lowland	100 - 33.4 - 4.67 - 0.775	15375.9	15.81	5482.37	6914.04	8419.48	0	0	0	253.34	327.216	474.681	2.98244	14.5263	11.8321	2789.39	1105.46	3158.98	14853.2	21485.6	9788.82	411.261	471.51	342.45	5376.68	3275.38	5150.81	0	0.972776	1.20332	10.0694	138.339	0	5273.93	6464.66	7542.81	0	0
7.11_705.4281n	705.428	723.444	613.154	1	7.10503	0.591117	2.38698e-11	1.13551e-10	Infinity	MeOH_lowland	Water_lowland	100 - 37.8 - 11.3 - 1.77 - 0.0722	33778.1	17.13	11663.4	14038.1	16481.8	0	0	0	1066.7	1157.18	402.53	0	0	0	17719.6	3815.94	7045.17	34035.9	46529.4	20769.1	115.442	80.409	138.789	9790.78	6088.36	9224.3	0	0	0	0	259.968	0	11219.9	13125.7	14765.7	0	0
7.11_758.4807m/z		758.481	633.826	1	7.10503	0.163683	2.47274e-11	1.16938e-10	Infinity	MeOH_lowland	Water_lowland	100 - 37.8 - 8.92 - 1.34 - 0.102	11090.6	15.98	4606.18	5044.13	6241.35	0	0	0	65.9217	285.188	115.681	0	0	0	1459.15	638.26	1770.65	11159.4	15075.6	7036.96	42.3605	99.7419	90.6762	4215.69	2685.84	4296.28	0	0	0	0	114.78	0	4431.06	4716.29	5591.47	0	0
7.12_336.2355n	336.236	337.244	722.199	1	7.11933	0.29235	1.17083e-11	6.05004e-11	Infinity	EtOAc_upland	Water_lowland	100 - 19	2639.55	19.14	22.2454	89.9555	45.1878	0	0	0	731.866	1141.24	352.43	1.68606	0	0	1088.44	543.083	531.969	11.0645	7.93515	44.7856	2564.75	4098.68	1255.22	278.648	189.108	251.246	0	4.57575	0	3.00049	0.0601279	7.22403	21.3996	84.1088	40.4827	0	0
7.12_604.1910n	604.191	622.225	361.447	1	7.11933	0.235167	0.000148971	0.000183247	Infinity	MeOH_upland	Water_lowland	100 - 25.5 - 4.45 - 0.313	11549.2	37.02	23.7178	0.966324	58.4513	0	0	0	8091.18	1652.67	2960.94	0	0	0	25365.1	9282.51	0	0	85.7528	405.826	4399.09	1870.13	825.249	88.6657	40.109	77.9275	0	0	0	0	0	0	22.816	0.903518	52.3651	0	0
7.13_177.0584m/z		177.058	329.826	1	7.13363	0.270183	2.42695e-13	2.35937e-12	Infinity	EtOAc_upland	Water_lowland	100 - 8.65 - 0.322	5524.32	20.39	790.746	237.025	1122.95	0	0	0	663.623	1848.64	840.944	0	0	0	163.906	71.1367	138.306	71.9598	136.631	513.651	4226.24	6242.63	6104.1	3408.92	2449.08	4691.78	0	0	0	0	14.2298	0	760.682	221.619	1006.02	0	0
7.13_251.0964m/z		251.096	383.854	1	7.13363	0.2559	4.02345e-13	3.56604e-12	Infinity	EtOAc_upland	Water_lowland	100 - 10.2 - 1.29	2747.14	16.57	297.986	76.9613	487.103	0	0	0	286.313	859.473	379.392	0	5.18731	1.80391	48.6399	39.2939	54.9907	19.9199	38.3591	215.525	2078.68	3084.71	3078.02	1590.15	1118.72	2316.02	0	0	0	0	1.75581	0	286.657	71.9592	436.384	0	0
7.13_321.1038m/z		321.104	323.123	1	7.13363	0.2559	2.73781e-13	2.59865e-12	Infinity	EtOAc_upland	Water_lowland	100 - 12.7 - 1.16	1417.89	19.22	115.751	29.4588	200.133	0	0	0	145.696	368.409	176.668	0	0	0	117.474	37.6168	24.0602	4.46972	10.6116	82.8635	1103.32	1581.76	1568.57	712.41	515.026	1114.66	0	0	0	0	0	0	111.35	27.5441	179.294	0	0
7.13_444.1504n	444.15	445.158	354.159	1	7.13363	0.2559	6.50258e-13	5.26368e-12	Infinity	EtOAc_upland	Water_lowland	100 - 20.6 - 3.5 - 0.0443	13266.2	19.89	1419.11	387.201	2257.57	0	0	0	1255.66	3426.7	1603.5	0	0.00224067	0.0040723	205.023	69.5737	163.757	84.8558	155.788	882.969	10220.4	14843.1	14735.2	7946.37	5903.77	11532.2	0	0	0	0	22.5333	0	1365.15	362.035	2022.5	0	0
7.13_490.2157m/z		490.216	440.027	1	7.13363	0.284467	1.31424e-07	2.41385e-07	Infinity	EtOAc_lowland	Water_lowland	100 - 27.8 - 3.78 - 3.64	1931.64	10.77	408.066	168.415	630.975	0	0	0	258.788	334.268	369.336	0	1.06009	0	8.34546	2.02892	13.6307	7.77492	10.0812	133.427	1226.05	1412.51	2048.91	1916.58	1731.48	2146.85	12.8953	17.6288	0	0	79.4293	0	392.552	157.469	565.275	0	0
7.15_287.2072m/z		287.207	721.308	1	7.14792	0.327367	3.95092e-09	1.01882e-08	55.2966	EtOAc_upland	Water_upland	100 - 11.9 - 16.5 - 1.27	2008.81	13.63	79.9819	184.994	133.494	35.4453	44.1538	46.2094	595.353	997.269	378.249	69.7964	16.2028	22.9846	878.986	454.733	542.457	89.2703	111.197	170.408	2013.4	2861.57	1151.46	214.516	190.702	329.487	44.0379	78.3984	105.923	77.3948	31.1306	18.9324	76.941	172.97	119.594	39.1505	46.6262
7.15_394.2658m/z		394.266	674.272	1	7.14792	0.213	0.000435142	0.000515367	95.4311	EtOAc_upland	Water_lowland	100 - 25.9	1235.83	28.52	161.339	277.38	190.569	1.25473	18.9579	18.6371	151.149	192.844	404.355	96.2027	31.197	299.184	56.677	12.4973	43.5592	42.9637	78.6319	29.4865	794.694	145.539	2767.24	257.809	490.011	447.174	336.561	52.5369	557.598	77.465	124.41	78.9121	155.205	259.351	170.726	1.38589	20.0194
7.16_220.1866n	220.187	203.183	902.006	1	7.16222	0.875583	1.18627e-08	2.75312e-08	Infinity	MeOH_upland	Hexane_upland	100 - 10.3	4154.6	9.17	531.486	549.133	880.824	1.29687	104.293	159.887	358.922	459.641	819.276	42.5149	40.0447	99.6044	2829.52	1276.62	8357.65	1284.49	1897.73	1692.97	730.04	5692.94	2435.68	385.936	323.869	340.603	0	0	0	48.5125	23.1355	25.8195	511.279	513.442	789.109	1.43244	110.133
7.16_577.3831m/z		577.383	663.438	1	7.16222	0.284483	4.75042e-08	9.56997e-08	Infinity	MeOH_upland	Water_lowland	100 - 21 - 2.78	2251.66	24.96	52.9638	86.4278	105.514	0	0	0	234.759	1127.71	87.3277	0	14.6654	13.2534	3545.25	2261.15	948.581	421.232	507.537	303.351	17.7641	120.269	0	24.734	11.2911	28.6615	0	0	0	0	0	0	50.9501	80.8104	94.527	0	0
7.16_838.2912m/z		838.291	347.402	1	7.16222	0.241583	3.19266e-11	1.46497e-10	Infinity	EtOAc_lowland	Water_lowland	100 - 35.5 - 7.35	7058.63	7.44	2088.27	495.75	802.004	0	0	0	311.514	356.313	317	0	0	0	59.8011	0	20.6403	27.803	275.265	745.079	1720.28	1818.9	3575.07	13178.3	4151.97	3845.66	0	0	0	0	0	0	2008.87	463.528	718.496	0	0
7.16_1096.5808m/z		1096.58	529.634	1	7.16222	0.53395	2.2858e-09	6.27735e-09	Infinity	MeOH_upland	Whole root_lowland	100 - 39.9	1135.36	39.88	0	0	0	0	0	0	43.4296	13.6957	0	0	0	0	2302.13	99.8112	1004.14	381.009	130.558	119.848	31.0993	27.7339	55.5997	0	0	0	0	0	0	0	0	0	0	0	0	0	0
7.18_371.1557m/z		371.156	419.614	1	7.17652	0.206567	2.57773e-08	5.50803e-08	Infinity	EtOAc_upland	Water_lowland	100 - 16.9 - 4.58	1442.35	20.16	38.6598	27.4999	40.9576	0	0	0	37.4573	159.573	175.517	0	0	0	46.0569	0	53.6709	0	3.29458	19.664	1320.36	901.259	2105.42	300.372	184.197	312.137	0	0	0	1.82546	0	0	37.1899	25.7125	36.6929	0	0
7.18_515.1646m/z		515.165	319.446	1	7.17652	0.177983	1.85337e-06	2.81759e-06	Infinity	EtOAc_lowland	Water_lowland	100 - 19.1	1127.85	37.81	437.281	71.6489	93.1921	0	0	0	34.526	64.4521	78.2051	0	9.1358	0	10.3803	42.2099	0	0	46.3868	88.1718	239.429	214.988	593.693	2685.66	382.061	315.838	0	0	0	0	0	0	420.656	66.9921	83.4886	0	0
7.18_784.4377n	784.438	802.473	589.07	1	7.17652	0.227317	1.15361e-09	3.44366e-09	Infinity	MeOH_upland	Water_lowland	100 - 39.8 - 8.78	14222.3	13.03	0	20.2371	20.6234	0	0	0	2387.87	620.997	338.065	0	0	0	34984.9	1123.32	6558.57	94.903	112.365	123.384	354.486	7.15755	18.509	0	0	0	0	0	0	0	0	0	0	18.9218	18.476	0	0
7.18_1080.5776m/z		1080.58	534.566	1	7.17652	0.46245	1.07635e-11	5.62783e-11	Infinity	MeOH_lowland	Water_lowland	100 - 46.1	2397.11	28.92	244.258	235.942	556.587	0	0	0	0	65.3912	20.5125	0	0	0	985.883	700.599	1750.57	3194.6	1939.58	2057.15	2.6935	6.10824	8.46492	0	0	0	0	0	0	0	0	0	234.972	220.607	498.633	0	0
7.19_342.2489m/z		342.249	727.283	1	7.19082	0.255883	1.79748e-06	2.73574e-06	Infinity	Whole root_upland	Hexane_upland	100 - 17.5 - 0.718	1179.81	24.52	92.6747	95.3778	185.259	0	17.0403	6.71341	1048.39	1595.85	895.199	208.584	341.457	265.52	9.36465	592.051	0.119427	0.00120627	0	0	96.8602	10.6732	62.9145	0	0	2.94598	0	0	0	0	1.96705	0	89.1512	89.1787	165.969	0	17.9944
7.19_476.3197m/z		476.32	671.218	1	7.19082	0.163683	1.77515e-08	3.94205e-08	2452.07	Water_upland	EtOAc_lowland	100 - 21.7 - 2.38	1483.01	32.97	132.626	244.759	388.398	0	35.7993	58.3683	1635.62	1210.37	828.48	2307.58	1197.68	943.776	66.9111	206.551	133.887	0	1.33583	0.837513	323.738	169.779	193.356	1.8144	0	0	3.59105	7.25575	0.841917	0	7.33073	0	127.584	228.851	347.957	0	37.8039
7.19_890.5194m/z		890.519	583.279	1	7.19082	0.163683	1.95204e-08	4.28745e-08	Infinity	MeOH_upland	Water_lowland	100 - 34 - 10.6	1109.26	33.02	0	3.43326	0	0	0	0	131.705	18.1464	18.3658	0	0	0	2677.41	135.36	515.007	49.7182	33.7479	26.0874	15.5117	0	0	0	0	0	0	0	0	0	0	0	0	3.21011	0	0	0
7.21_414.2377m/z		414.238	573.837	1	7.21155	0.163683	9.35495e-11	3.67516e-10	Infinity	Whole root_upland	Hexane_upland	100 - 78.2	1592.45	33.46	34.7543	94.431	183.388	0	0	2.69716	1671.48	2081.38	1024.49	254.284	417.033	188.728	1758.99	981.107	922.737	1.49189	46.8066	140.166	258.828	58.0784	205.874	0	0	0.753708	0	0	0	0	0	0	33.433	88.2935	164.293	0	0
7.21_506.3060m/z		506.306	604.281	1	7.21155	0.341667	5.05157e-10	1.65568e-09	Infinity	Whole root_upland	Hexane_upland	100 - 28.4 - 5.22 - 0.589 - 0.0626	67442.2	28.43	152.726	204.384	301.324	0	32.3254	83.8421	55078.7	92299.2	54948.6	5601.28	67156.6	26666.1	2317.44	165529	4894.06	16.8967	16.9154	256.931	3458.77	5736.07	1382.47	9.28189	9.45184	14.8831	0	0	0	0	0	0	146.919	191.1	269.949	0	34.1354
7.21_679.3864n	679.386	721.428	593.604	1	7.21155	0.313067	3.79788e-11	1.69428e-10	Infinity	MeOH_lowland	Water_lowland	100 - 38.3 - 0.289	8445.37	6.28	1974.39	2176.56	2226.53	0	0	0	0.0361031	4.26167	0	0	0	0	376.036	28.9241	549.905	7970.82	12728.2	4637.12	2.88026	2.54284	1.77497	401.184	220.158	457.325	0	0	0	0	28.3283	0	1899.33	2035.1	1994.7	0	0
7.21_902.5241m/z		902.524	580.743	2	7.21155	0.23515	5.16365e-13	4.35008e-12	Infinity	MeOH_lowland	Water_lowland	100 - 4.45	3460.3	20.95	624.747	692.118	923.036	0	0	0	5.47465	14.3741	47.3735	0	0	0	463.483	367.446	940.642	3147.53	5620.1	1613.26	0	6.41415	0	79.4888	44.7048	72.6907	0	0	0	0	3.16861	0	600.994	647.133	826.926	0	0
7.23_249.0656m/z		249.066	263.459	1	7.22583	0.313067	4.76663e-08	9.59299e-08	Infinity	MeOH_upland	Water_lowland	100 - 7.81 - 0.968	5513.25	46.06	0.081054	8.00012	23.6102	0	0	0	3637.66	7738.32	3781.62	281.122	4561.2	1442.24	125.118	16188.6	226.071	0	0	22.4671	137.321	242.714	51.5576	5.12878	0.151211	4.03004	0	0	0	0	0	0	0.0779724	7.48015	21.1518	0	0
7.23_488.2690n	488.269	453.255	562.913	1	7.22583	0.427467	0.00141214	0.00161716	335.599	Whole root_upland	Water_lowland	100 - 20.8 - 2.14 - 0.385	3685.09	24.76	20.5341	50.7142	53.9972	6.81009	9.60436	16.5275	3366.44	4714	2974.83	362.364	3102.63	1591.03	337.857	6189.99	182.785	3.7232	55.2958	39.7785	284.902	1045.21	279.715	150.326	52.0368	38.2339	52.8119	4.24471	60.3242	1271.3	598.116	1.62717	19.7534	47.4181	48.3748	7.52197	10.1422
7.23_258.1679n	258.168	534.337	630.568	1	7.22583	0.491067	2.53031e-05	3.34746e-05	367.908	Water_upland	Hexane_lowland	100 - 22.9 - 3.76 - 0.116	9896.86	6.05	134.441	163.449	348.956	0	38.5737	139.894	6371.32	6799.11	7192.59	3550.75	16752.9	9386.89	596.229	8761.33	705.101	14.2358	328.54	506.759	822.458	805.256	468.149	102.709	174.96	272.331	67.8297	43.389	48.3135	21.9858	39.7748	18.9406	129.329	152.825	312.622	0	40.7336
7.23_1124.6032m/z		1124.6	536.342	1	7.22583	0.192267	2.71806e-08	5.7802e-08	Infinity	MeOH_upland	Water_lowland	100 - 52.9 - 17 - 3.22	9051.17	53.54	0	0	184.573	0	0	0	574.746	1340.4	320.924	0	0	0	13791.2	4105.81	9256.48	262.514	95.8438	753.533	29.8608	0	0	0	0	0	0	0	0	0	0	0	0	0	165.355	0	0
7.24_215.1321m/z		215.132	614.226	1	7.24012	0.177983	4.39215e-12	2.66382e-11	442886	MeOH_lowland	Whole root_upland	100 - 8.96	4557.67	29.48	6.33562	9.77886	11.743	0.847738	0	0.507976	0	0.0308299	4.2643e-05	2.9992	1.73618	0	5860.37	2947.64	3183.05	4159.14	2272.5	7241.38	2.10134	15.0476	6.62075	14.113	24.9519	29.8723	2.96191	18.6844	1.60538	6.21094	0	1.94858	6.09475	9.14328	10.5202	0.936355	0
7.24_920.5586m/z		920.559	606.793	1	7.24012	0.484633	5.16809e-13	4.35008e-12	Infinity	MeOH_lowland	Water_lowland	100 - 40.3 - 13.2 - 1.88	2811.43	49.14	329.994	133.573	428.076	0	0	0	186.906	336.53	58.8073	0	0	0	3534.11	1066.81	3321.36	4150.48	2892.81	1391	29.8104	4.49353	0	0	0	0	0	0	0	0	0	0	317.448	124.892	383.503	0	0
7.25_161.1359m/z		161.136	843.528	1	7.25443	0.2559	3.71925e-14	4.7851e-13	Infinity	EtOAc_lowland	Water_lowland	100 - 8.94	1137.73	13.16	381.95	578.052	562.591	0	0	0	56.4818	97.0464	74.5142	1.32068	0	0	90.1038	35.0842	214.739	32.0671	130.65	111.396	151.779	246.42	241.629	869.496	1432.75	1110.95	3.07363	11.6314	10.5743	1260.71	1009.22	1013.31	367.429	540.481	504.012	0	0
7.25_218.1710n	218.171	219.179	815.419	1	7.25443	0.875633	1.31857e-09	3.86146e-09	189.46	EtOAc_lowland	Water_lowland	100 - 12.6	9578.95	16.77	3373.5	4996.53	5228.75	5.55877	67.1331	78.9857	519.733	837.283	1443.7	62.1902	64.5802	131.486	1476.56	805.915	3165.46	519.884	2058.16	1780.76	1693.99	1563.74	3684.64	7667.31	11637.4	9432.15	62.3906	112.979	132.707	11309.2	8512.01	8605.24	3245.24	4671.78	4684.31	6.13985	70.8921
7.27_380.2854m/z		380.285	750.478	1	7.26872	0.306633	5.61884e-13	4.68042e-12	Infinity	EtOAc_upland	Water_lowland	100 - 15.2 - 12.8 - 0.829	2997.76	11.54	123.373	453.103	232.425	0	0	0	586.045	470.594	570.224	3.38009	0.122411	0.0348601	156.644	47.5323	72.0823	66.6249	62.141	110.735	2674.95	3738.4	2579.92	662.362	528.257	896.603	33.3088	41.2885	107.264	100.188	18.1769	67.8859	118.682	423.653	208.224	0	0
7.27_424.1531m/z		424.153	360.855	1	7.26872	0.198717	2.80747e-10	9.76777e-10	4.06884	Whole root_lowland	Hexane_upland	100 - 12.6 - 1.26	1452.92	0.89	1399.32	1360.66	1598.79	478.593	435.057	437.165	1432.91	1420.05	1445.58	478.94	755.638	612.455	1243.54	760.702	1525.82	1230.57	1644.72	1003.83	1275.21	1308.8	1273.21	1189.42	940.224	1064.41	367.223	343.116	360.918	418.848	430.619	397.13	1346.12	1272.22	1432.32	528.623	459.418
7.27_536.2134n	536.213	519.21	404.694	1	7.26872	0.26375	2.89885e-09	7.73349e-09	Infinity	EtOAc_lowland	Water_lowland	100 - 30.8 - 54.6	1142.21	8.86	237.219	81.3244	118.322	0	0	0	35.8487	71.6848	46.8546	17.0814	12.392	17.1211	0	34.5798	0.137713	4.95467	7.23527	20.8912	528.31	527.343	613.233	1458.38	1030.91	937.334	0	0	0	6.95724	1.78093	0	228.2	76.0387	106.002	0	0
7.27_733.4140m/z		733.414	564.479	1	7.26872	0.2416	7.45693e-08	1.44218e-07	Infinity	MeOH_upland	Water_lowland	100 - 38.1 - 15.3	1414.53	60.68	0.915606	4.28432	3.66599	0	0	0	15.9283	113.558	4.63883	0	0	0	2231.25	75.0149	1937.32	8.39227	106.809	100.88	64.9977	35.7942	10.4959	1.00484	1.61076	3.94833	0	0	0	0	0	0	0.880795	4.00586	3.28427	0	0
7.27_410.1510n	410.151	838.292	348.159	1	7.26872	0.37025	9.82736e-08	1.85592e-07	86.351	EtOAc_lowland	MeOH_upland	100 - 22.5 - 4.31 - 0.394	6426.88	4.25	2361.62	1080.56	1502.29	1211.63	1386.44	1467.72	711.785	446.659	771.167	1480.83	1264.41	1550.31	80.14	38.3449	104.798	191.214	474.211	1191.39	1591.46	1370.35	3385.08	10464.8	4755.61	4060.22	1189.97	1130.45	1094.16	1869.77	705.859	636.798	2271.84	1010.33	1345.87	1338.28	1464.08
7.28_639.3976n	639.398	662.387	584.043	1	7.28302	0.2416	1.35558e-12	9.83391e-12	Infinity	MeOH_upland	Water_lowland	100 - 35 - 5.2	1086.39	41.83	0	0	5.09142	0	0	0	44.1928	137.93	28.6942	0	0	0.551059	1274.17	1416.88	568.123	35.0819	94.1102	129.756	0	0	1.76472	0	0	0	0	0	0	0	0	0	0	0	4.56128	0	0
7.28_866.3231m/z		866.323	372.909	1	7.28302	0.206583	8.31557e-14	9.37838e-13	Infinity	EtOAc_lowland	Water_lowland	100 - 40.1 - 10.5 - 0.888	1785.38	53.34	1132.94	287.596	555.068	0	0	0	58.635	20.4371	100.679	0	0	0	0.0351411	0.0530514	0	13.7263	54.4859	112.756	231.481	139.911	561.498	2861.3	1443.97	1050.86	0	0	0	0	2.75243	0	1089.87	268.903	497.272	0	0
7.28_978.5431m/z		978.543	555.058	1	7.28302	0.2273	0.000109369	0.000135907	Infinity	MeOH_upland	Water_lowland	100 - 37.9 - 9.05	1186.87	15.52	20.985	0	257.781	0	0	0	60.3822	309.042	104.118	0	81.7564	11.8583	980.041	1247.48	1333.1	301.495	0	762.224	0	0	0	0	0	0	0	0	0	0	0	0	20.1872	0	230.94	0	0
7.33_220.1866n	220.187	203.183	902.263	1	7.3259	0.3274	1.87388e-10	6.77806e-10	Infinity	MeOH_upland	Hexane_upland	100 - 11.2	3820.46	20.82	347.482	131.126	289.37	0	1.99781	17.0288	407.223	535.298	881.707	3.64292	28.5709	19.244	2248.34	1352.22	7860.81	368.664	603.448	923.053	870.188	1586.33	4409.25	166.611	76.6549	76.162	0	0	0	58.5701	40.4726	42.8127	334.271	122.603	259.239	0	2.10967
7.34_234.1983n	234.198	199.184	926.247	1	7.3402	0.206583	0.00143266	0.00164019	20.3968	Hexane_lowland	MeOH_lowland	100 - 9.08	1110.82	23.44	41.591	245.018	26.6176	69.4649	39.0612	472.766	181.45	234.094	105.493	66.5129	355.428	50.2366	138.947	95.0168	91.9414	83.0758	34.7032	45.6024	570.745	690.631	427.156	119.201	188.77	452.873	368.133	442.51	737.564	829.921	507.244	1995.29	40.0097	229.093	23.8461	76.7264	41.2484
7.34_294.2248n	294.225	295.232	786.438	1	7.3402	0.298783	5.21172e-09	1.30455e-08	92.3887	EtOAc_upland	Water_lowland	100 - 16.7	1197.86	8.97	376.581	462.729	316.066	3.62781	17.3571	17.9114	265.799	341.971	230.83	17.8667	17.3517	20.4587	315.118	98.6284	48.6646	76.5521	448.829	463.211	1258.68	1373.84	961.059	1798.06	837.575	887.733	30.1308	18.0078	42.7118	43.2266	21.8717	44.4215	362.264	432.654	283.156	4.00703	18.329
7.34_376.3122m/z		376.312	829.608	1	7.3402	0.192283	2.60275e-09	7.03234e-09	Infinity	EtOAc_lowland	Water_lowland	100 - 13.8	1662.78	24.61	584.29	690.168	415.299	0	0	0	97.9353	40.6654	103.457	0	0	5.05895	11.4295	0	0.0953063	7.664	113.685	146.012	207.589	91.1741	308.303	2327.77	1410.71	1249.87	0.409391	1.0099	0.241409	4.5582	0.696348	7.60892	562.076	645.311	372.056	0	0
7.35_1108.6079m/z		1108.61	548.377	1	7.3545	0.2559	1.36235e-12	9.83787e-12	Infinity	MeOH_upland	Water_lowland	100 - 45.7	2007.82	69.62	38.8426	106.785	203.604	0	0	0	208.639	49.1246	53.9911	0	0	0	3855.68	240.078	1927.71	311.918	973.176	333.704	0	0	0	6.07708	9.38813	47.2838	0	0	0	0	0	0	37.3658	99.8446	182.404	0	0
7.37_357.2370n	357.237	358.244	681.74	1	7.36878	0.177983	4.92188e-10	1.61713e-09	Infinity	Whole root_upland	Water_lowland	100 - 23.1	1679.1	46.42	338.686	234.853	583.593	0	0	0	957.001	1023.2	3057.1	0	0	4.73843	321.173	32.5358	439.907	96.3194	82.5132	27.7273	487.444	277.043	1060.25	647.564	367.485	248.227	0	0	0	0	20.4532	1.0414	325.809	219.589	522.827	0	0
7.37_416.2482n	416.248	439.237	538.474	1	7.36878	0.2209	9.72955e-08	1.83918e-07	Infinity	EtOAc_upland	Water_lowland	100 - 13.8	1276.18	47.34	0.0629501	31.0625	0	0	0	0	126.137	198.892	51.1838	0	0	0	93.9602	31.9892	79.6071	0	9.47301	13.8653	214.346	3347.9	266.281	0	0	0	0	0	0	0	0	0.0684552	0.0605568	29.0436	0	0	0
7.37_444.2731n	444.273	462.307	663.902	1	7.36878	0.427467	4.62058e-09	1.17639e-08	374.341	EtOAc_upland	Water_lowland	100 - 28.7 - 46.6	3434.63	18.14	341.625	661.654	357.542	6.05364	11.9889	9.48281	2238.11	2435.11	1691.99	48.0675	194.796	97.2422	1538.28	1589.91	1038.42	91.9804	45.8637	370.927	2513.69	6009.52	1780.67	492.132	1019.67	533.102	1.27887	23.7788	4.55865	26.5118	51.2402	3.9609	328.637	618.649	320.314	6.68645	12.6602
7.37_1182.6454m/z		1182.65	545.763	1	7.36878	0.1637	0.00036822	0.000438956	Infinity	MeOH_upland	Whole root_lowland	100 - 56.8 - 17.9 - 4.04	3322.49	91.34	0	0	0	0	0	0	530.885	220.987	0	0	0	0	9215.47	146.079	605.936	0	5.81247	8.60249	133.362	0	0	0	0	0	0	0	0	0	0	0	0	0	0	0	0
7.39_718.3083n	718.308	719.316	438.72	1	7.38953	0.341683	1.50489e-07	2.73304e-07	Infinity	EtOAc_upland	Water_lowland	100 - 37.3 - 4.61	1241.23	23.67	0	0	0.0103943	0	0	0	158.525	304.298	235.165	0	0	0	38.5234	0	934.585	0.00625871	3.03932	1.00634	1087.14	1056.59	1579.95	97.9267	25.3341	40.7178	0	0	0	0	0	0	0	0	0.00931202	0	0
7.40_1106.6803m/z		1106.68	614.731	1	7.40382	0.227333	5.52454e-08	1.0959e-07	Infinity	MeOH_upland	Water_lowland	100 - 44.4	1014.77	69.83	0	30.2928	15.7338	0	0	0	0	37.8446	20.6501	0	0	0	817.497	161.906	2064.91	604.018	949.13	155.777	0	0	0	0	0	0	0	0	0	0	0	0	0	28.3239	14.0955	0	0
7.40_1268.6484m/z		1268.65	511.126	1	7.40382	0.505367	7.12792e-10	2.2254e-09	Infinity	MeOH_upland	Water_lowland	100 - 60.1	1079.95	39.54	2.03806	2.3551	33.8958	0	0	0	8.33741	14.2119	25.9217	0	0	0	956.811	41.9016	2241.13	305.518	461.069	206.619	0	0	0	0	0	0	0	0	0	0	0	0	1.96057	2.20203	30.3665	0	0
7.42_229.1996m/z		229.2	870.837	1	7.4181	0.1637	5.13704e-08	1.02715e-07	Infinity	EtOAc_upland	Water_upland	100 - 12.9	1048.58	58.15	8.25592	0	0	0.122085	0	0	390.155	678.921	113.601	0	0	0	206.872	129.958	42.9473	0	0	29.7832	1075.52	1644.37	425.839	0	0	0	0	11.9734	0	0	0	0	7.94204	0	0	0.134847	0
7.42_286.2349n	286.235	287.243	844.586	1	7.4181	0.192267	3.33801e-11	1.51779e-10	Infinity	EtOAc_upland	Water_lowland	100 - 18.7 - 1.25	21666.6	41.26	6.97353	44.7261	7.50215	0	0	0	8685.94	13798.9	2584.68	1.01212	0	0	5084.1	1295.39	1512.02	19.6674	71.0513	83.3336	22019.9	33262.5	9717.35	23.4407	11.7431	12.4691	22.3725	358.699	88.5343	26.7346	1.43673	0.263044	6.7084	41.8191	6.721	0	0
7.42_436.2972m/z		436.297	681.279	1	7.4181	0.462483	2.15073e-07	3.8007e-07	186.072	EtOAc_upland	MeOH_lowland	100 - 19.9 - 5.1	1442.75	8.49	3.61771	75.5603	17.327	27.6065	45.0883	38.2446	805.862	929.842	306.787	40.7684	37.4158	34.4001	1273.85	274.565	295.474	4.80699	1.30332	17.1509	2484.63	1254.94	588.67	23.6139	12.7549	14.342	52.2386	42.8641	64.4561	72.0718	60.4639	32.0258	3.48017	70.6493	15.5228	30.4923	47.613
7.43_332.2045n	332.204	350.232	661.47	1	7.43242	0.341683	1.88305e-12	1.29682e-11	Infinity	EtOAc_upland	Water_lowland	100 - 6.56	4870.44	4.58	591.903	4463.31	829.737	0	0	0	1008.07	998.949	926.385	19.8018	22.3706	6.51271	318.481	153.749	221.402	109.614	109.806	384.78	6390.49	3227.35	4993.46	2856.2	1376.4	3268.09	89.6751	63.5306	42.3114	310.636	80.523	546.883	569.399	4173.22	743.341	0	0
7.43_355.1608m/z		355.161	452.87	1	7.43242	0.192317	3.33067e-16	8.91509e-15	Infinity	EtOAc_lowland	Water_lowland	100 - 17 - 8.3	5395.4	13.06	1461.91	897.416	1208.01	0	0	0	201.643	306.604	177.012	0	0	0	38.5646	23.4038	45.3945	247.175	589.413	630.033	938.106	896.774	1230.4	5547.64	6011.22	4627.33	3.92955	4.64133	0	44.8368	94.2295	50.7426	1406.33	839.089	1082.23	0	0
7.43_434.2814m/z		434.281	647.895	1	7.43242	0.56255	3.69604e-11	1.65621e-10	Infinity	EtOAc_upland	Hexane_upland	100 - 23.1	3005.55	34.68	82.7339	481.263	36.5757	0	1.18685	0	1340	1506.42	647.625	0	18.9222	2.5737	5043.55	1668.81	1376.89	94.0833	80.9697	152.02	1496.11	6971.13	549.398	61.6347	24.4717	26.6353	0	0	0	0	0	0	79.5884	449.983	32.7673	0	1.25331
7.43_473.3217m/z		473.322	679.584	1	7.43242	0.241617	1.8904e-06	2.87171e-06	Infinity	Whole root_lowland	Water_lowland	100 - 29.6 - 13.5	1553.15	30.24	86.4034	4545.59	27.4567	0	0	0	199.106	290.489	162.869	0	0	0	626.356	125.686	425.547	557.548	164.417	17.1374	17.7163	7.64563	35.6581	17.7943	2.42832	0	0	0	0	13.0171	5.0935	0	83.1184	4250.15	24.5978	0	0
7.45_235.1738m/z		235.174	738.889	1	7.4467	0.462483	1.07279e-10	4.12175e-10	Infinity	Hexane_lowland	Water_lowland	100 - 14.2	1258.14	50.62	58.7211	185.318	357.189	0	0	0	184.762	103.525	301.481	0	0	0	40.5194	24.1508	119.261	24.3234	86.7203	175.637	226.084	175.331	564.402	142.891	373.762	742.241	408.68	118.058	1245.1	656.638	868.192	2249.58	56.4886	173.273	319.997	0	0
7.45_415.2657m/z		415.266	639.866	1	7.4467	0.163717	1.88328e-09	5.27569e-09	Infinity	Whole root_upland	Hexane_upland	100 - 36.5 - 11.3	2143.43	42.74	9.99301	143.796	47.4792	0	0	1.00508	1756.24	4078.58	595.459	0.789721	5.20937	0	292.754	1046.46	158.868	0.710553	22.8187	30.8139	215.564	768.067	252.065	6.51734	7.18487	2.81627	0	0	0	0	0	0	9.61308	134.45	42.5355	0	0
7.45_1022.5988m/z		1022.6	585.604	1	7.4467	0.462483	7.55414e-07	1.20981e-06	Infinity	MeOH_upland	Water_lowland	100 - 38.5 - 8.62 - 1.13	2329.7	21.68	2.86522	6.74484	18.7287	0	0	0	57.0015	164.066	72.0968	0	148.942	0	2210.2	262.812	4516.1	104.665	128.683	82.9914	11.22	0	3.41874	0	0	0	0	0	0	0	0	0	2.75629	6.30646	16.7786	0	0
7.46_432.2607m/z		432.261	603.141	1	7.461	0.284517	8.9487e-09	2.13355e-08	1251.43	Whole root_upland	Hexane_upland	100 - 28	4098.27	5.78	561.407	343.094	366.549	88.8453	56.0397	20.8755	3267.37	4957.8	4069.64	181.606	492.145	307.603	902.57	4009.46	349.111	23.4748	69.7558	135.875	1481.41	1541.74	1658.82	48.4541	35.1016	31.1471	0	9.82459	0	0	13.7925	0.693425	540.063	320.795	328.383	98.1327	59.1776
7.48_394.2657m/z		394.266	673.932	1	7.4753	0.327383	1.04361e-14	1.68277e-13	Infinity	EtOAc_upland	Water_lowland	100 - 29.5 - 29.9	2326.09	21.72	137.611	350.434	251.092	0	0	0	525.918	820.728	701.802	97.4364	131.427	67.2595	64.6449	92.718	50.0566	51.9076	88.7414	43.8584	3459.62	981.827	2536.82	369.889	302.616	551.185	1214.52	678.433	397.428	197.33	182.148	116.582	132.379	327.657	224.947	0	0
7.48_907.5619n	907.562	890.559	627.266	1	7.4753	0.533967	5.70887e-11	2.41275e-10	Infinity	MeOH_lowland	Water_lowland	100 - 39.8 - 7.55	2558.3	24.33	376.226	426.23	592.346	0	0	0	30.3373	121.186	37.7259	0	0	0	1359.75	164.244	2243.53	3342.85	3633.95	698.098	25.1619	3.99592	0	3.84032	0	0	0	0	0	0	0	0	361.922	398.527	530.668	0	0
7.49_434.3468n	434.347	498.315	632.92	1	7.48958	0.2988	1.55431e-15	3.50593e-14	Infinity	MeOH_lowland	Water_lowland	100 - 21.7 - 23.3	2056.91	23.68	256.652	213.628	947.089	0	0	0	155.002	113.588	184.845	0	0	0	1720.38	300.622	1304.82	1155.06	2048.03	2967.65	236.59	164.477	482.168	486.264	255.276	1953.04	0	0	0	0	0	0	246.894	199.743	848.475	0	0
7.52_869.4803m/z		869.48	552.387	1	7.5182	0.57685	6.35048e-14	7.43357e-13	Infinity	MeOH_upland	Water_lowland	100 - 37.5 - 21.1	2497	7.22	34.1046	30.1397	34.3796	0	0	0	346.676	434.52	51.5907	0	0	0	4695.74	1196.79	1598.46	396.071	605.226	147.855	121.851	93.747	29.708	18.0232	21.2162	5.28443	0	0	0	0	0	0	32.808	28.1808	30.7998	0	0
7.52_1069.5787m/z		1069.58	541.044	1	7.5182	0.1923	5.01751e-05	6.42798e-05	Infinity	MeOH_upland	Whole root_lowland	100 - 19.7	1025.89	95.47	0	0	0	0	0	0	57.8904	100.242	0	0	0	0	2526.57	363.145	187.969	2.356	52.8691	0	12.3992	0	0	0	0	0	0	0	0	0	0	0	0	0	0	0	0
7.52_1252.6308n	1252.63	1270.66	522.28	1	7.5182	0.1923	4.98273e-09	1.25506e-08	Infinity	MeOH_upland	Water_lowland	100 - 59.5 - 18.4 - 2.83	5409.57	48.56	248.963	82.8713	186.445	0	0	0	158.506	1479.28	758.491	0	0	0	1997.38	685.803	13545.5	2580.64	617.759	589.883	97.243	0	258.764	0	0	0	0	0	0	0	0	0	239.497	77.4851	167.032	0	0
7.52_1416.7236m/z		1416.72	510.784	1	7.5182	0.177983	1.33753e-07	2.45214e-07	Infinity	MeOH_upland	Water_lowland	100 - 66.4 - 22 - 4.16	4551.77	78.66	313.851	83.5392	7.2789	0	0	0	398.427	1732.81	606.715	0	0	0	3536.7	548.262	9570.34	3157.19	672.144	83.8455	250.51	0	199.685	0	0	0	0	0	0	0	0	0	301.918	78.1096	6.521	0	0
7.53_505.1953m/z		505.195	386.593	1	7.5325	0.1637	2.29716e-11	1.09538e-10	Infinity	EtOAc_upland	Whole root_lowland	100 - 22.8	1131.91	19.79	0	0	0	0	0	0	207.119	235.381	106.859	0	0	0	32.5448	0	14.3174	0	0	0	1200.43	1313.66	881.645	0.483404	1.29402	1.55891	0	0	0	0	0	0	0	0	0	0	0
7.53_605.2582n	605.258	570.244	428.453	1	7.5325	0.2066	7.74381e-13	6.15671e-12	Infinity	EtOAc_upland	Water_lowland	100 - 29.3	4883.48	16.97	0	0	3.25991	0	0	0	957.416	1027.9	511.374	0	0	0	608.88	48.7988	1216.52	172.518	75.2575	14.7446	5072.06	5601.65	3976.72	14.7117	12.2442	9.87745	0	0	0	0	0	0	0	0	2.92047	0	0
7.53_1224.6517m/z		1224.65	532.132	1	7.5325	0.398883	6.31413e-10	2.00685e-09	Infinity	MeOH_upland	Water_lowland	100 - 56.3	2527.92	41.86	3.42127	0	5.48207	0	0	0	391.205	215.054	104.251	0	0	0	4600.4	125.531	2857.83	319.681	254.271	127.245	453.94	11.1704	64.158	0	0	0	0	0	0	0	0	0	3.2912	0	4.91125	0	0
7.55_149.1360m/z		149.136	911.682	1	7.55323	0.370267	3.66092e-11	1.64414e-10	Infinity	EtOAc_upland	Water_lowland	100 - 8.3	2011.1	44.18	5.98136	11.3487	4.8644	0	0	0	749.43	1524.82	322.791	0	43.219	7.30484	1652.96	778.744	551.879	3.79815	9.86015	6.92855	2706.09	2518.66	808.556	39.9527	15.8165	19.9265	0	0	0	0	0	0	5.75395	10.6111	4.3579	0	0
7.55_222.2024n	222.202	205.199	970.438	1	7.55323	0.505367	2.90907e-11	1.34717e-10	11788.2	EtOAc_upland	Hexane_lowland	100 - 15.1 - 0.00988	57840.4	39.29	199.934	65.9886	142.056	8.522	9.97215	25.8386	28083.2	51603.2	12686.7	141.654	2770.47	596.559	60134.1	33525.7	20237.2	273.381	322.753	575.276	77054.6	70135.6	26331.1	85.7915	7.48736	14.4528	51.3319	152.532	8.24172	2.72833	6.39183	5.59979	192.333	61.6997	127.264	9.41284	10.5305
7.55_400.2764m/z		400.276	690.509	1	7.55323	0.178	3.33291e-10	1.13789e-09	2289.8	EtOAc_upland	Hexane_lowland	100 - 46.8 - 14.7	1923.94	18.72	75.8567	427.187	75.8548	2.37957	1.5219	0	993.711	1870.55	637.19	77.0686	75.5753	54.0181	1468.75	719.035	432.027	17.5096	0.832851	12.4523	2929.4	1970.8	871.623	30.335	14.953	7.69288	7.01995	2.86036	1.28345	0	2.52067	0	72.9727	399.422	67.9565	2.62831	1.60712
7.55_400.2541n	400.254	418.288	688.331	1	7.55323	0.726233	2.62057e-12	1.69703e-11	6295.96	EtOAc_upland	Water_lowland	100 - 23.1 - 41.9 - 0.116	53968.9	10.72	280.035	1140.54	462.417	1.89013	9.39366	14.4322	21802.8	37112.1	11232.9	61.116	580.572	126.855	50860.9	18348	24096.1	631.604	587.333	509.548	75406.8	56712.1	29787.7	583.529	507.932	441.183	394.204	467.807	187.96	33.4661	73.6055	18.9717	269.389	1066.41	414.269	2.08771	9.91965
7.55_446.3187m/z		446.319	714.044	1	7.55323	0.2209	1.17562e-09	3.50158e-09	2121.23	EtOAc_upland	Hexane_lowland	100 - 33.1 - 10.4	6848.52	9.16	227.325	1082.67	197.86	11.9779	14.9352	2.86882	6905.2	6638	5486.92	108.46	163.75	100.737	3357.39	3758.94	3142.07	438.443	238.638	197.162	7577.22	6972.98	5995.38	191.57	61.7364	79.4938	135.796	527.638	21.9848	0	9.68567	0	218.682	1012.3	177.258	13.23	15.7715
7.55_904.5669m/z		904.567	626.656	1	7.55323	0.2273	7.24661e-08	1.40488e-07	Infinity	MeOH_lowland	Water_lowland	100 - 43	5562.19	9.19	1174.8	1403.58	1354.52	0	0	0	1169.56	1612.46	134.84	0	0	0	10366.3	1140.98	2195.42	7081.18	8294.3	1311.1	435.39	506.034	0	135.065	50.1423	60.2215	0	0	0	0	10.5257	0	1130.14	1312.36	1213.48	0	0
7.58_270.2026n	270.203	271.21	775.019	1	7.58182	0.284517	1.74799e-09	4.94587e-09	710.184	MeOH_upland	Water_upland	100 - 13.6	1081.53	17.23	44.6758	125.532	109.473	2.71067	4.02416	2.6153	325.582	539.569	101.339	0	0	4.56867	2371.55	378.01	495.035	151.503	149.286	109.609	267.285	275.674	151.94	101.938	101.107	137.989	0	3.27844	1.60443	47.2149	7.68992	8.67726	42.9773	117.373	98.0739	2.99403	4.24949
7.58_351.2244m/z		351.224	638.927	1	7.58182	0.2988	1.71723e-11	8.54357e-11	Infinity	EtOAc_upland	Water_lowland	100 - 22.3 - 2.9	4052.93	12.31	420.684	801.088	595.525	0	0	0	1957.71	3204.48	3298.31	7.5576	1.57143	23.1633	3729.48	422.757	528.778	55.3869	281.244	272.289	4390.9	1923.04	5844.86	1300.71	1038.77	1082.13	813.43	316.362	1318.63	681.879	789.553	556.508	404.69	749.021	533.516	0	0
7.58_318.2262n	318.226	360.26	721.741	1	7.58182	0.177983	4.12264e-07	6.94894e-07	1772.63	EtOAc_upland	Water_lowland	100 - 20.6 - 1.92	5109.49	28.2	983.886	679.541	1448.9	1.90706	6.74023	0	1966.83	1014.54	7022.56	8.95899	0	17.9158	650.519	63.1775	2514.68	510.271	638.989	193.555	2457.97	1549.37	11321.1	2413.8	2694.23	1504.94	60.5482	53.9049	123.232	78.8098	646.817	55.2972	946.48	635.374	1298.03	2.10642	7.11765
7.58_561.3885m/z		561.388	691.985	1	7.58182	0.341683	3.27007e-10	1.12025e-09	Infinity	MeOH_upland	Water_lowland	100 - 37.5 - 11.6	3591.11	66.15	22.8436	130.124	136.135	0	0	0	735.662	1153.9	93.2122	0	5.4898	9.01952	8166.31	1225.33	1381.7	232.327	722.772	139.543	239.109	48.0396	53.4934	20.8526	11.3023	3.74726	0	0	0	0	0	0	21.9751	121.667	121.96	0	0
7.58_532.2466n	532.247	577.218	377.351	1	7.58182	0.313083	2.88635e-10	1.00162e-09	Infinity	EtOAc_lowland	Water_lowland	100 - 29.7 - 3.1	1668.43	31.95	465	400.508	237.169	0	0	0	0	14.3088	40.152	0	0	0	322.837	31.4673	935.744	362.018	925.183	344.03	89.4024	130.324	361.055	2587.35	1831.36	586.593	0	0	0	0	0	0	447.321	374.477	212.474	0	0
7.58_577.3836m/z		577.384	664.358	1	7.58182	0.398867	1.15274e-08	2.68616e-08	Infinity	MeOH_upland	Water_lowland	100 - 29.9 - 24.7 - 2.26 - 0.177	2144.49	25.55	180.639	671.64	1087.25	0	0	0	833.102	756.268	152.697	0	36.6519	7.33332	3868.19	1533.07	1032.22	1794.07	2598.7	1642.46	1302.62	531.154	161.37	225.078	282.596	415.077	0	0	0	0	43.1637	0	173.772	627.987	974.045	0	0
7.58_609.3114n	609.311	592.308	520.129	1	7.58182	0.4053	4.44089e-15	8.41046e-14	Infinity	Whole root_upland	Water_lowland	100 - 26.4 - 3.85 - 0.379	4152.24	15.75	2.85218	9.63413	3.13395	0	0	0	2958.42	6633.33	2864.97	3789.89	3128.36	2787.68	2081.12	6927.53	1324.27	148.439	65.4598	33.4056	80.0072	6.03208	6.93092	0	0	0	0	0	0	0	0	0	2.74374	9.00796	2.80763	0	0
7.58_839.4916m/z		839.492	585.619	1	7.58182	0.341683	4.78428e-12	2.8578e-11	Infinity	MeOH_upland	Whole root_lowland	100 - 43 - 11.7 - 2.46	13876.7	86.03	0	0	0	0	0	0	3687.81	5941.53	290.465	0	0	0	32216.9	4103.3	5309.81	7.99332	28.2499	2.1223	1327.31	374.719	42.2523	0	0	0	0	0	0	0	0	0	0	0	0	0	0
7.58_1018.5510n	1018.55	1036.58	564.089	1	7.58182	0.278067	2.81435e-11	1.30782e-10	Infinity	MeOH_upland	Water_lowland	100 - 54.3 - 16.3 - 2.95 - 0.402	53326.8	43.78	0	24.406	21.8556	0	0	0	14986.2	22915	1162.57	0	4.13861	0	120696	19351.4	19933	402.794	472.372	178.209	5524.33	896.317	174.673	0	0	0	0	0	0	0	0	0	0	22.8198	19.5799	0	0
7.60_398.3238n	398.324	399.333	834.384	1	7.59612	0.619717	2.03548e-12	1.38282e-11	Infinity	MeOH_upland	Water_lowland	100 - 25.1 - 1.72	6685.9	30.44	496.449	1071.49	712.748	0	0	0	1597.75	2546.25	205.622	0	0.00882755	0	15767.7	1764.21	2525.82	1269.17	1859.83	613.406	883.259	448.309	176.792	677.262	256.137	363.693	57.5976	39.7042	74.5741	52.1147	23.6859	89.6348	477.574	1001.85	638.534	0	0
7.60_734.3279m/z		734.328	446.495	1	7.59612	1.02502	1.55431e-15	3.50593e-14	Infinity	EtOAc_upland	Water_lowland	100 - 39.9 - 5.76 - 0.454	1662.9	24.04	45.4727	12.52	87.8557	0	0	0	121.959	267.31	127.317	0	0	0	101.286	44.2517	34.2178	13.1328	52.395	82.1735	1465.27	1399.03	2124.4	845.617	676.005	1092.5	0	0	0	0	0	0	43.7438	11.7063	78.7078	0	0
7.61_546.3029m/z		546.303	554.41	1	7.6104	0.327367	6.31795e-10	2.00685e-09	Infinity	MeOH_lowland	Water_lowland	100 - 22.1	1866.77	42.25	183.078	215.394	804.649	0	0	0	151.207	113.115	397.57	4.31737	0	61.3344	463.134	188.488	2723.85	1180.88	2728.54	1690.88	73.966	168.5	228.638	129.72	118.533	475.92	0	0	0	0	0	0	176.118	201.394	720.865	0	0
7.61_1386.7130m/z		1386.71	514.178	1	7.6104	0.177967	4.34757e-07	7.28527e-07	Infinity	MeOH_lowland	Water_lowland	100 - 65 - 21.8	1430.67	91.91	411.721	67.6368	26.6913	0	0	0	128.249	278.643	18.739	0	0	0	1462.31	25.7358	868.196	3371.7	812.099	108.208	48.2943	0	0	0	0	0	0	0	0	0	0	0	396.067	63.2407	23.9121	0	0
7.62_320.2407n	320.241	321.249	774.581	1	7.6247	0.462483	4.30767e-14	5.32162e-13	4990.69	EtOAc_upland	Water_lowland	100 - 20.7 - 1.43 - 0.0489	75871.2	11	286.511	2637.78	592.051	12.3004	21.6362	11.6711	35965.6	41757.5	22295.7	10.6676	20.5847	17.5697	16415.7	5107.04	12565.5	192.309	239.709	214.53	77585.2	91162.4	58866	1257.99	1621.5	2123.27	4908.87	5968.92	2459.71	286.46	213.686	61.0912	275.618	2466.34	530.404	13.5862	22.8477
7.64_304.2412m/z		304.241	792.682	1	7.639	0.2273	1.11022e-16	3.53773e-15	Infinity	EtOAc_upland	Water_lowland	100 - 65.1	13231.8	19.83	95.0207	175.165	183.02	0	0	0	2711.1	5576.08	5764.81	0	0	0	4572.75	905.973	5738.65	115.557	86.7805	80.4995	8620.02	15006.7	16068.7	394.929	252.052	613.122	20.2581	56.3885	63.6685	0	0.591963	1.6665	91.4081	163.78	163.963	0	0
7.64_1197.6286m/z		1197.63	524.834	1	7.639	0.562583	3.8125e-08	7.86597e-08	Infinity	MeOH_upland	Whole root_lowland	100 - 41.5 - 4.5	1665.08	70.1	0	0	0	0	0	0	108.912	56.1274	22.1163	0	0	0	2886.88	266.667	1841.68	42.5284	30.9421	0	6.71944	0	0	0	0	0	0	0	0	0	0	0	0	0	0	0	0
7.65_498.3156m/z		498.316	633.257	1	7.65328	0.206567	4.4128e-12	2.66958e-11	Infinity	MeOH_lowland	Water_lowland	100 - 24.2 - 6.89 - 0.67	1610.85	46.98	118.582	87.3077	859.219	0	0	0	83.5909	22.9744	159.656	0	0	0	807.58	205.44	658.875	289.057	640.778	3902.7	265.546	164.065	431.048	450.36	168.028	1567.46	0	0	0	0	0	0	114.074	81.6331	769.753	0	0
7.65_692.4260n	692.426	725.46	633.42	1	7.65328	0.2988	1.38961e-11	7.01797e-11	Infinity	MeOH_lowland	Water_lowland	100 - 33.1 - 5.51 - 0.747	2555.08	15.15	1838.85	2356.37	2470.49	0	0	0	326.959	378.139	138.9	0	0	0	2434.93	168.18	1056.54	2538.91	3760.35	1365.99	248.28	139.926	325.505	2253.61	962.074	1251.82	0	0	0	0	34.4404	0	1768.94	2203.22	2213.25	0	0
7.65_1106.5686n	1106.57	1124.6	536.314	1	7.65328	0.24945	4.69143e-08	9.46537e-08	Infinity	MeOH_lowland	Water_lowland	100 - 54.5 - 14.9 - 3.31	4116.04	56.22	1336.27	474.912	1816.79	0	0	0	0	204.186	130.546	0	0	0	421.933	152.818	2418.56	7766.21	1354.45	3227.46	0	0	32.5667	0	0	0	0	0	0	0	0	0	1285.47	444.045	1627.62	0	0
7.67_370.1123n	370.112	371.12	322.524	1	7.66758	0.45605	1.53211e-12	1.09651e-11	Infinity	Hexane_lowland	Water_lowland	100 - 15.7 - 0.954	5266.79	8.84	1027.58	427.908	2010.73	0	0	0	437.207	789.747	400.647	0	0	0	3.56122	2.20063	90.2444	83.9819	59.7818	230.476	720.902	777.946	859.089	2262.59	1764.39	2990.34	1601.1	873.692	2794.72	3840.39	8136.6	3823.39	988.513	400.096	1801.37	0	0
7.67_611.2235m/z		611.224	365.711	1	7.66758	0.220867	4.77272e-11	2.06492e-10	Infinity	EtOAc_lowland	Water_lowland	100 - 42.1 - 15.6	1106.06	14.52	344.414	128.049	78.9945	0	0	0	29.2729	113.676	23.0295	21.2436	16.0764	17.579	0	0	0	11.7936	30.6899	0	255.539	468.279	387.416	1582.42	1186.21	549.548	0	0	0	0	0	0	331.32	119.727	70.7693	0	0
7.67_707.4488m/z		707.449	634.385	1	7.66758	0.3131	9.83336e-12	5.22234e-11	Infinity	MeOH_upland	Water_lowland	100 - 35.8 - 7.08 - 0.835	6730.09	50.9	791.378	2208.03	1256.42	0	0	0	2144.42	3144.73	251.338	0	0	0	16280.8	1387.91	2521.52	962.327	2145.19	559.868	1150.69	612.813	293.169	573.866	471.912	97.5734	0	0	0	0	11.9834	0	761.29	2064.52	1125.6	0	0
7.68_306.2562m/z		306.256	836.457	1	7.68188	0.206583	5.91625e-11	2.4821e-10	Infinity	EtOAc_upland	Water_upland	100 - 6.62	1068.19	12.71	4.12962	5.86918	12.7827	3.311	0	0	264.305	608.589	193.93	0	0	0	675.008	109.962	406.376	4.7254	3.47949	1.39381	931.845	1764.05	508.68	64.6867	56.1762	72.5648	0	0	0	8.74445	0	0	3.97262	5.48771	11.4517	3.65711	0
7.68_457.3397m/z		457.34	742.674	1	7.68188	0.341683	7.84537e-08	1.50714e-07	Infinity	MeOH_upland	Water_lowland	100 - 28.2 - 2.77	2934.32	44.72	507.982	971.893	446.659	0	0	0	329.73	1426.71	988.941	0.914173	1.44532	41.8232	1437.39	303.97	7061.6	2684.81	1546.96	802.591	220.079	23.4048	440.914	23.5199	37.7931	0	0	0	0	0	8.70729	0	488.669	908.725	400.152	0	0
7.68_619.3951m/z		619.395	637.811	1	7.68188	0.249467	2.2957e-09	6.30022e-09	Infinity	MeOH_upland	Water_lowland	100 - 21.1 - 2.54	3049.75	22.3	519.371	867.467	373.97	0	0	0	312.672	1607.88	987.854	89.83	81.057	57.0922	1411.91	411.541	7325.79	2364.22	1215.9	623.4	183.099	7.07014	437.402	0	13.8279	0	0	0	0	0	2.50597	0	499.625	811.086	335.031	0	0
7.68_911.5141m/z		911.514	564.045	1	7.68188	0.24945	5.89563e-09	1.46298e-08	Infinity	MeOH_upland	Water_lowland	100 - 45.2 - 10.6 - 2.4	1109.74	59.4	75.6089	164.48	54.5703	0	0	0	64.3328	436.843	238.026	0	0	0	633.036	143.277	2552.9	594.234	313.141	141.425	31.0858	0	98.4466	0	0	0	0	0	0	0	0	0	72.7343	153.79	48.8882	0	0
7.68_1080.5766m/z		1080.58	533.603	1	7.68188	0.64055	0	0	Infinity	MeOH_lowland	Water_lowland	100 - 45.4 - 17 - 3.2	6377.45	14.84	432.621	726.513	1285.74	0	0	0	111.888	260.426	76.022	0	0	0	6820.29	1086.24	3512.5	5502.37	7381.6	6248.38	0	0	0	0	0	0	0	0	0	0	0	0	416.173	679.294	1151.87	0	0
7.68_1219.6322m/z		1219.63	518.33	1	7.68188	0.476783	4.42744e-11	1.93851e-10	Infinity	MeOH_upland	Water_lowland	100 - 60.3 - 19.2 - 4.25 - 0.448 - 0.582 - 0.31 - 0.261 - 0.041	10853.1	60.14	955.103	2072.19	669.754	0	0	0	868.324	4960.23	3244.79	0	0	0	5500.22	955.682	26103.3	5981.72	2986.16	1328.27	610.184	25.6688	1389.57	0	14.1196	0	0	0	0	0	0	0	918.79	1937.51	600.017	0	0
7.68_1253.6606n	1253.66	1254.67	533.757	1	7.68188	0.192267	3.02964e-09	8.04497e-09	Infinity	MeOH_upland	Water_lowland	100 - 64.5 - 21.8 - 4.85 - 0.716	54695	49.92	6176.18	11294.6	4296.21	0	0	0	5959.65	25382.2	18916.1	0	0	0	28499.3	6574.81	129011	28097.4	15404.4	7540.62	4794.23	294.191	9570.72	0	178.91	0	0	0	0	0	84.1136	0	5941.37	10560.5	3848.87	0	0
7.70_584.3177m/z		584.318	543.791	1	7.69618	0.413167	0.000463871	0.000548422	Infinity	MeOH_lowland	Hexane_upland	100 - 29 - 5.8	15221.9	53.48	673.201	130.412	7311.51	1.93809	0	5.4535	182.683	133.613	1113.22	0	6.72373	0	294.159	1082.53	140.177	0	2039.91	43625.8	126.2	63.3006	202.997	200.462	33.285	1310.75	0	0	0	0	0	0	647.607	121.936	6550.21	2.14069	0
7.70_612.3483m/z		612.348	568.767	1	7.69618	0.163683	0.0291597	0.0310073	Infinity	MeOH_lowland	Water_upland	100 - 27.6 - 7.08 - 0.383	1218.4	33.21	65.4119	3.25084	1491.15	0	0	3.02905	16.1209	0	178.352	0	0	0	95.7114	157.833	89.082	0	89.9733	3565.23	20.5328	2.04539	63.1559	6.19241e-05	0.0349713	122.497	0	0	0	0	0	0	62.925	3.03955	1335.88	0	0
7.70_765.4549m/z		765.455	594.224	1	7.69618	0.5197	2.40129e-08	5.16676e-08	Infinity	MeOH_upland	Water_lowland	100 - 39.3 - 8.86	1541.28	37.78	533.507	597.451	265.876	0	0	0	107.481	675.086	335.197	0	0	0	922.299	214.778	3486.76	1995.28	1125.29	485.803	204.887	58.3268	159.631	425.037	9.16949	0	0	0	0	0	1.76878	0	513.223	558.62	238.192	0	0
7.70_1090.5731n	1090.57	1073.57	530.75	1	7.69618	0.413167	1.93888e-07	3.45368e-07	Infinity	MeOH_lowland	Water_lowland	100 - 54.6 - 16.5 - 4 - 1.18 - 6.22 - 3.09	16017.2	35.23	4962.54	8576.62	4756.06	0	0	0	89.9675	556.722	266.991	0	0	0	2631.6	591.051	5564.32	23812.6	16402.4	7836.46	54.1106	0	86.2196	0	223.977	5.29057	0	0	0	0	95.4728	0	4773.87	8019.18	4260.84	0	0
7.71_448.2980m/z		448.298	664.698	1	7.71047	0.355967	4.57208e-11	1.99099e-10	1965.5	MeOH_upland	Water_lowland	100 - 33	3027.05	23.77	129.277	1104.25	161.252	1.30779	2.06593	1.24655	993.203	1191.14	639.548	6.82196	5.8913	10.929	4623.01	1396.47	3061.66	31.8039	33.352	114.178	1107.22	285.397	649.587	228.016	288.19	367.608	0	4.10734	2.80791	28.795	106.917	43.8782	124.362	1032.48	144.462	1.4445	2.18161
7.71_557.1763m/z		557.176	316.486	1	7.71047	0.177983	1.59953e-11	7.99766e-11	Infinity	EtOAc_lowland	Water_lowland	100 - 23.5	3429.68	18.15	521.897	204.971	718.676	0	0	0	48.9382	137.928	39.6623	0	0	0	0	0	0	0	23.6229	61.977	668.949	871.577	626.271	3101.32	2485.4	4702.31	0	0	0	0	1.35113	0	502.055	191.649	643.845	0	0
7.71_880.3025m/z		880.303	343.634	1	7.71047	0.192283	1.11542e-07	2.07815e-07	Infinity	EtOAc_lowland	Water_lowland	100 - 41 - 10.7 - 1.67	38876	15.62	7210.03	2853.8	9384.18	0	0	0	859.729	2030.28	644.479	0	0	0	64.0134	32.9044	0	0	443.034	920.409	9724.9	11666.8	8580.19	34995.5	29651.6	51980.8	0	0	0	0	79.3951	0	6935.91	2668.32	8407.07	0	0
7.71_885.3443n	885.344	908.333	367.146	1	7.71047	0.2988	3.96902e-08	8.1512e-08	Infinity	EtOAc_lowland	Water_lowland	100 - 39.5 - 9.05 - 1.02	11058.7	8.32	3573.91	945.999	4051.33	0	0	0	237.37	236.854	166.951	0	0	0	0	0	0	0	40.137	249.919	1312.86	1374.74	1166.55	12540.7	9013.91	11621.6	7.63932	0	0	0	104.809	0	3438.03	884.514	3629.49	0	0
7.71_1121.6699n	1121.67	1122.6	531.18	1	7.71047	0.669133	2.54681e-09	6.91376e-09	Infinity	MeOH_upland	Whole root_lowland	100 - 50.5	1840.38	31.63	0	0	0	0	0	0	65.5099	200.489	0	0	0	0	2235.56	806.394	2479.18	271.255	423.73	239.42	0	0	0	0	0	0	0	0	0	0	0	0	0	0	0	0	0
7.73_563.1294m/z		563.129	229.787	1	7.73122	0.192283	0	0	Infinity	EtOAc_upland	Whole root_lowland	100 - 26.6 - 4.35	6116.94	31.42	0	0	0	0	0	0	924.033	3196.47	816.806	0	0	0	177.212	53.2086	86.2271	0	0	0	3330.49	9452.16	5568.16	4.79972	2.48003	4.1625	0	0	0	0	0	0	0	0	0	0	0
7.73_1064.5805m/z		1064.58	545.265	1	7.73122	0.370267	2.27706e-07	4.01335e-07	Infinity	MeOH_lowland	Water_upland	100 - 53.4 - 51.6 - 21.6	37118.1	30.59	4619.56	5825.71	8378.2	0	0	8.18822	3080.37	4337.4	391.077	0	0	0	38615.2	13670.3	6505.51	29271	54256.3	27826.9	375.547	2.8699	0	0	247.409	2.70274	0	0	0	0	116.432	0	4443.92	5447.07	7505.83	0	0
7.75_255.1577n	255.158	297.191	641.447	1	7.7455	0.206583	2.26261e-11	1.08276e-10	Infinity	EtOAc_lowland	Water_lowland	100 - 16.5	1376.92	26.26	501.806	3021.57	437.272	0	0	0	204.255	244.59	110.662	0	0	0	66.9326	9.59573	7.6257	53.6986	69.2157	177.558	730.637	658.401	259.686	1694.44	983.437	1452.89	6.23416	2.82661	28.2688	597.849	138.22	662.009	482.728	2825.18	391.741	0	0
7.75_342.1039m/z		342.104	303.787	1	7.7455	0.163683	9.22087e-11	3.63315e-10	Infinity	EtOAc_lowland	Water_lowland	100 - 18.6 - 1.62	5041.74	41.19	2996.1	166.925	1123.94	0	0	0	285.899	711.509	646.029	0	0	0	51.0992	17.4747	89.0845	216.14	740.932	267.642	523.662	723.268	1172.22	7039.66	6396.47	1689.11	39.9826	100.853	143.013	174.577	1091.3	49.4823	2882.19	156.075	1006.91	0	0
7.76_220.1866n	220.187	221.194	878.888	1	7.7598	0.206567	3.89477e-08	8.00691e-08	Infinity	EtOAc_upland	Water_lowland	100 - 12.8	3428.99	35.87	72.6355	216.72	249.299	0	0	0	104.929	188.255	990.287	0	0	10.3122	1153.71	338.637	4836.08	108.293	1517.03	596.443	1363.44	837.742	8085.78	42.8382	125.066	156.337	7.09184	0	5.88303	23.8008	40.8155	51.2428	69.8739	202.634	223.341	0	0
7.76_330.1895n	330.189	363.224	616.324	1	7.7598	0.177983	4.78506e-13	4.13929e-12	Infinity	EtOAc_upland	Water_lowland	100 - 20.2	8860.23	27.81	63.225	213.573	86.801	0	0	0	2366.27	5533.49	1130.34	2.56119	0	1.32748	678.482	375.047	252.044	5.13745	7.74459	37.6428	7910.29	14314	4356.39	248.791	181.081	320.108	21.1034	46.2649	24.1172	78.7613	43.7703	158.4	60.8212	199.692	77.7629	0	0
7.76_532.3214m/z		532.321	603.749	1	7.7598	0.26375	7.11652e-09	1.73801e-08	Infinity	MeOH_lowland	Hexane_upland	100 - 22.8 - 29.2	10530	32.35	680.61	2846.32	3634.89	0	0	6.15065	136.533	162.592	249.532	11.846	279.508	49.0382	298.56	1411.33	794.835	2849.29	21612.6	7128.11	0	15.8292	51.0327	455.504	1303.93	1256.75	0	0	0	0	4.64417	0	654.734	2661.32	3256.41	0	0
7.76_1181.6341m/z		1181.63	536.604	1	7.7598	0.26375	5.93168e-10	1.89464e-09	Infinity	MeOH_upland	Water_lowland	100 - 38.5 - 7.69	3299.69	42.24	19.9616	124.253	30.0696	0	0	0	493.152	313.638	207.873	0	0	0	6414.86	826.443	2657.77	534.186	635.463	249.923	77.8276	0	0	0	0	0	0	0	0	0	0	0	19.2026	116.177	26.9386	0	0
7.77_443.2958n	443.296	444.303	682.228	1	7.7741	0.313067	1.02321e-07	1.92151e-07	Infinity	EtOAc_upland	Water_lowland	100 - 32.8 - 4.13 - 0.317	2866.03	6.71	347.115	4261.93	315.672	0	0	0	1291.61	837.06	1903.55	73.1155	64.0294	70.2182	1290.25	1155.78	2411.32	137.105	124.261	405.029	1969.74	742.413	5885.93	147.629	69.9056	38.7009	1.9601	0	25.4561	5.21265	62.6316	0	333.918	3984.92	282.803	0	0
7.77_1224.6569m/z		1224.66	536.374	1	7.7741	0.198717	7.40674e-12	4.13029e-11	Infinity	MeOH_upland	Water_lowland	100 - 55.7 - 32.8 - 11.2 - 3.82	2268.59	71.26	0	2.018	0	0	0	0	357.953	2866.66	241.278	0	0	0	2798.02	453.742	3554	218.854	167.654	28.2005	288.936	21.2472	90.4687	0	0	0	0	0	0	0	0	0	0	1.88684	0	0	0
7.79_431.2625m/z		431.263	608.779	1	7.78838	0.206567	2.05429e-06	3.10307e-06	536.066	Whole root_lowland	Water_lowland	100 - 34.2 - 20.7	8440.41	33.06	1623.66	22529.9	1167.7	40.9438	5.06155	1.22995	800.297	670.963	397.024	95.4049	8.26997	6.62733	1641.54	1597.13	389.167	432.027	659.507	1964.54	354.915	282.3	156.328	673.335	420.817	237.605	37.2778	10.794	3.33738	6.88722	55.6425	9.5163	1561.92	21065.6	1046.11	45.2238	5.34497
7.82_299.2062m/z		299.206	689.098	1	7.81698	1.281	1.05477e-10	4.06031e-10	143.912	EtOAc_upland	Water_upland	100 - 21.9	8008.4	8.23	532.603	1821.51	1028.49	65.3809	58.14	68.3866	2701.65	3274.79	2820.04	58.5166	59.2236	49.2039	1238.58	426.721	710.85	280.236	267.703	645.95	8572.96	8666.34	6785.89	1262.81	776.706	1818.38	424.748	514.782	1602.06	1261.38	682.39	1523.18	512.353	1703.12	921.402	72.2154	61.3955
7.82_302.2304n	302.23	303.238	784.427	1	7.81698	0.278067	6.08402e-14	7.20571e-13	5746.09	EtOAc_upland	Water_lowland	100 - 22.5 - 2.03	81213.7	18.74	179.6	326.884	469.971	16.8527	14.2509	11.2976	16347.6	57385.9	24781	41.5758	69.432	34.7316	12674.4	12135.2	16892.5	96.8023	99.5902	201.352	47374.6	127776	68490.6	927.557	400.519	1662.87	386.598	1991.02	457.237	97.9878	24.714	41.4321	172.772	305.638	421.036	18.6144	15.0489
7.82_365.2989n	365.299	366.306	835.914	1	7.81698	0.405383	5.43843e-12	3.19128e-11	Infinity	EtOAc_upland	Water_lowland	100 - 19.6 - 0.253	3195.51	16.56	38.2377	171.433	62.5866	0	0	0	1615.63	2598.24	1971.49	0	5.97583	0	377.499	818.48	613.517	85.5683	81.937	18.062	2688.26	3744.09	3154.17	169.336	96.1526	225.838	597.574	823.651	343.741	69.1991	65.797	14.9006	36.784	160.291	56.0698	0	0
7.85_347.2520n	347.252	380.286	750.815	1	7.84557	0.220883	4.03113e-07	6.809e-07	347.839	EtOAc_upland	Water_lowland	100 - 23.5 - 18.4	2863.76	13.24	167.935	604.307	247.37	22.648	0	2.05097	1911.09	1749.34	1142.29	59.101	1.48857	0	422.958	261.162	109.313	6.53916	13.1544	16.1694	3803.22	2582.46	2205.59	616.633	491.388	630.818	468.314	753.84	361.462	151.308	63.455	253.672	161.551	565.03	221.613	25.0155	0
7.87_538.2965m/z		538.297	550.817	1	7.87417	0.192317	2.46797e-10	8.70731e-10	Infinity	MeOH_upland	Water_lowland	100 - 22.3 - 6.06	4719.54	72.42	8.89119	22.5953	4.98492	0	0	0	891.553	262.938	1584.96	0	12.2903	2.43094	4146.34	975.095	9037.2	175.623	37.1521	34.0412	185.663	56.8785	715.773	1.76969	0.716527	4.80163	0	0	0	1.05767	0.920534	0	8.55315	21.1267	4.46587	0	0
7.87_1252.6233m/z		1252.62	497.595	1	7.87417	0.505433	9.4369e-15	1.54021e-13	Infinity	MeOH_upland	Whole root_lowland	100 - 53.6	1647.69	20.39	0	0	0	0	0	0	98.9397	72.7134	68.91	0	0	0	2654.61	274.156	2014.3	22.7113	34.4306	6.53584	0	0	0	0	0	0	0	0	0	0	0	0	0	0	0	0	0
7.89_843.4768n	843.477	844.484	573.219	1	7.8949	0.235183	1.01402e-07	1.90782e-07	Infinity	MeOH_upland	Water_lowland	100 - 41.8 - 12.1 - 2.47	7123.87	56.86	0	0	2.19484	0	0	0	1227.09	1826.13	18.3864	0	0	0	15254.5	5218.93	898.161	91.6964	23.2727	68.7844	101.039	64.8425	0	0	0	0	0	0	0	0	0	0	0	0	1.96631	0	0
7.89_946.5163m/z		946.516	545.431	1	7.8949	0.249483	2.81759e-11	1.30782e-10	Infinity	MeOH_upland	Whole root_lowland	100 - 41.5 - 15.2 - 3.09 - 1.54	2160.4	32.88	0	0	0	0	0	0	64.3152	43.7147	86.2991	0	0	0	2834.71	101.218	3545.26	106.127	27.7988	8.45802	144.902	92.6979	345.783	0	0	0	0	0	0	0	0	0	0	0	0	0	0
7.89_1268.6487m/z		1268.65	511.355	1	7.8949	0.413167	1.99515e-10	7.18372e-10	Infinity	MeOH_upland	Water_lowland	100 - 55.3	2345.41	42.57	25.7674	91.8554	119.641	0	0	0	239.504	313.703	123.266	0	0	0	3999.68	745.814	2290.75	386.306	1529.87	559.925	58.4022	0	0	0	0	0	0	0	0	0	0	0	24.7877	85.8853	107.183	0	0
7.91_210.1657n	210.166	228.2	877.524	1	7.9092	0.576917	1.59265e-06	2.43415e-06	4.05056	Hexane_upland	Whole root_lowland	100 - 11 - 0.344	10406.7	1	1692.42	3073.8	2941.36	1924.13	3200.79	3459.13	2849.32	2474.53	2479.77	3276.16	3252.92	3317.48	3737.85	2916.43	3320.67	3911.44	3770.13	3451.5	5279.44	3879.19	4348.15	5558.23	8458.66	8310.56	14258.9	6431.49	10529.7	5809.02	9379.01	6211.86	1628.08	2874.02	2635.1	2125.27	3380.02
7.91_1074.5781n	1074.58	1057.57	543.508	1	7.9092	0.235183	2.11631e-09	5.86405e-09	Infinity	MeOH_upland	Water_lowland	100 - 51.1 - 14.7	2367.32	58.73	124.433	550.69	122.799	0	0	0	33.7465	240.066	646.46	0	0	0	718.308	51.2772	6332.39	807.203	880.426	205.194	38.2828	20.399	364.045	0	0	0	0	0	0	0	0	0	119.702	514.898	110.012	0	0
7.92_238.1973n	238.197	203.183	902.983	1	7.92348	0.419667	9.92635e-08	1.87197e-07	Infinity	EtOAc_upland	Water_lowland	100 - 13 - 0.0783	4567.83	25.93	33.0763	147.35	208.324	0	0	0	128.569	215.167	931.595	0	0	3.41816	1337.1	230.237	5311.18	68.3526	751.767	645.101	2012.9	1292.53	10398.1	109.937	180.333	242.864	10.8307	0	43.966	184.707	115.803	127.1	31.8188	137.773	186.633	0	0
7.92_444.3040m/z		444.304	684.112	1	7.92348	0.255983	8.32935e-08	1.59098e-07	Infinity	EtOAc_upland	Water_lowland	100 - 50.9	2886.01	37.59	139.39	859.242	92.2148	0	0	0	364.6	507.224	1029.01	2.37301	0	13.0083	644.887	366.693	1778.61	91.097	204.656	177.628	1793.25	1100.96	5763.81	64.4656	22.804	13.7388	20.133	4.51701	72.9555	0	23.502	0	134.091	803.396	82.6131	0	0
7.94_350.2393m/z		350.239	683.167	1	7.93782	0.298817	7.05547e-13	5.66554e-12	1081.13	EtOAc_upland	Water_lowland	59.8 - 100 - 2.81	4580.45	14.27	584.303	1294.16	892.237	1.93063	6.05254	4.72701	2176.41	4505.89	2698.15	1.91929	3.2644	15.4573	1180.21	246.937	555.485	177.607	237.614	288.553	5182.68	3885.08	4673.59	1945.63	1494.76	2051.8	1499.44	623.592	1378.24	919.469	559.823	1178.67	562.088	1210.05	799.334	2.13245	6.39145
7.94_378.2708m/z		378.271	715.844	1	7.93782	0.711983	1.79388e-10	6.51214e-10	157.773	EtOAc_lowland	Water_lowland	100 - 21.4	9389.37	12.94	4489.84	11260.9	5109.61	40.1852	78.5979	59.7528	3758.4	2204.97	8344.83	57.8871	22.7549	228.414	179.025	139.081	236.715	343.212	374.801	627.24	5021.54	4345.51	6973.69	10783.4	8552.53	8832.16	436.67	507.315	801.651	3022.61	1019.87	4168.56	4319.14	10529	4577.58	44.3859	82.999
7.97_323.2643m/z		323.264	817.516	1	7.9664	0.178067	1.93215e-10	6.97625e-10	18979	EtOAc_upland	Water_lowland	100 - 25.3	2337.13	2.91	31.2256	32.7273	32.9535	0	0.0290703	0.340359	537.847	1219.49	226.298	1.74274	0.0661999	7.28839	342.269	234.55	151.23	60.1324	35.8423	82.9278	2074.08	3988.9	948.395	63.1797	41.8414	97.543	6.74073	13.4829	9.02442	165.365	72.2182	15.5043	30.0384	30.6002	29.5223	0	0.0306981
7.97_876.5093m/z		876.509	581.073	1	7.9664	0.249483	4.43011e-06	6.39816e-06	Infinity	MeOH_upland	Water_lowland	100 - 43.4 - 11 - 1.64	25447.2	95.03	683.175	0	1165.18	0	0	0	5554.27	1105.15	491.967	0	0	0	63740.1	1968.39	10633.1	6107.43	11.8237	2890.93	1438.44	8.08022	70.57	0	0	0	0	0	0	0	0	0	657.201	0	1043.86	0	0
7.97_908.3339m/z		908.334	367.556	1	7.9664	0.16375	1.30609e-08	3.00858e-08	Infinity	EtOAc_lowland	Water_lowland	100 - 37.1	1885.48	53.36	1775.04	409.117	714.97	0	0	0	13.1414	31.5271	44.8494	0	0	0	0	0	0	0	96.1788	377.93	99.73	65.738	226.644	3775.84	888.592	991.996	0	0	0	0	0	0	1707.55	382.527	640.524	0	0
7.98_365.2392m/z		365.239	654.987	1	7.9807	0.2209	8.85714e-12	4.79264e-11	Infinity	EtOAc_upland	Water_lowland	100 - 18.1 - 1.88	1965	12.92	60.4154	69.2568	117.609	0	0	0	1107.55	1273.14	1436.4	0	0	0	705.79	58.4788	610.945	12.0998	107.274	60.0394	1271.26	635.062	3988.66	157.86	320.442	190.242	1086.2	537.593	1932.48	150.727	512.312	187.391	58.1184	64.7554	105.363	0	0
7.98_377.1301m/z		377.13	344.98	1	7.9807	0.163767	3.62884e-06	5.30196e-06	Infinity	Hexane_lowland	Water_lowland	100 - 14.1	1302.95	67.9	39.2307	9.38652	56.3095	0	0	0	0	2.72803	26.5643	0	0	0	0	0	0	0	5.403	12.5854	0	0	18.5994	477.747	225.125	75.1654	6.98772	2.21868	128.534	1062.57	2421.76	424.512	37.7391	8.77644	50.4463	0	0
7.98_424.2903n	424.29	442.324	732.798	1	7.9807	0.270283	7.33861e-06	1.03276e-05	Infinity	EtOAc_upland	Water_lowland	100 - 21.7 - 1.75	2074	19.2	31.4756	90.1491	99.0359	0	0	0	1494.24	1212.21	1787.38	43.5592	110.281	172.856	74.5522	2144.92	244.399	0	99.4486	273.23	1639.76	1596.84	2985.41	124.212	335.677	163.819	1006.48	486.215	2434.74	174.057	674.566	207.38	30.2789	84.2898	88.7239	0	0
7.99_324.2234m/z		324.223	689.115	1	7.99498	0.16375	1.29367e-05	1.77333e-05	325.949	EtOAc_lowland	Hexane_upland	100 - 17.5 - 2.02 - 0.337	1570.92	6.26	436.069	442.862	527.62	0	4.3989	17.6347	337.058	320.787	443.359	25.1881	5.99411	67.1655	10.1449	262.42	12.8617	6.73081	14.6122	359.108	1077.65	1023.01	1158.11	1938.88	1278.6	1495.27	1.38745	0.625259	12.4458	80.2537	50.0789	9.07611	419.49	414.078	472.682	0	4.64522
8.01_396.2820m/z		396.282	711.727	1	8.00928	0.206617	3.8662e-08	7.96041e-08	460.974	EtOAc_lowland	Water_upland	100 - 44.4 - 57 - 10.2	1374.23	2.71	370.034	1389.19	775.56	0	12.0977	0	892.581	921.106	314.527	7.6802	0	1.26322	1690.3	233.726	246.372	65.0928	121.719	296.671	356.336	290.446	498.414	1495.58	570.18	2056.92	167.204	83.7858	173.523	76.9011	77.0613	80.6459	355.965	1298.9	694.806	0	12.7751
8.01_717.3033m/z		717.303	422.771	1	8.00928	0.163767	2.69444e-10	9.4153e-10	Infinity	EtOAc_upland	Whole root_lowland	100 - 38.8 - 8.74 - 1.3	3872.41	54.48	0	0	0	0	0	0	87.7208	1339.37	208.932	0	0	0	0	0	16.6938	0	0	0	1682.35	5891.11	4043.78	67.9264	13.219	20.0507	2.61729	28.8725	12.5753	0	0	0	0	0	0	0	0
8.01_1106.5900m/z		1106.59	533.136	1	8.00928	0.654833	1.82077e-14	2.67779e-13	Infinity	MeOH_lowland	Water_lowland	100 - 49.3	2253.18	31.75	253.296	218.495	391.195	0	0	0	36.0388	34.6084	95.8811	0	0	0	996.162	166.677	1074.32	1250.06	4483.75	1025.72	0	0	0	0	0	4.12963	0	0	0	0	0	0	243.665	204.294	350.463	0	0
8.02_357.1404m/z		357.14	392.989	1	8.02358	0.192367	2.47475e-10	8.72356e-10	Infinity	EtOAc_upland	Water_lowland	100 - 18.6	7190.68	13.16	1.74031	0	0	0	0	0	5802.61	5053.97	2553.93	0	0	0	723.957	93.7145	253.516	0	0	0	10482	5815.47	5274.63	18.0255	20.9658	23.5012	4142.13	2231.34	3062.22	199.264	0	0	1.67414	0	0	0	0
8.02_402.2707m/z		402.271	672.863	1	8.02358	0.391083	2.45737e-07	4.29719e-07	1355.43	Hexane_upland	Water_lowland	100 - 21.7 - 6.12 - 3.27 - 1.82	2286.68	19.77	244.95	1044.6	305.76	2.52393	2.53723	0	1818.11	1281.5	2909.19	0.634408	0	12.0251	553.428	274.822	134.029	23.1854	262.494	156.716	1683.61	1008.98	2423.42	551.189	539.406	231.635	2794.92	1929.27	2135.85	273.553	191.792	3.21364	235.637	976.708	273.923	2.78777	2.67931
8.02_432.2696n	432.27	433.278	642.185	1	8.02358	0.192367	5.4473e-07	8.98927e-07	Infinity	MeOH_upland	Water_lowland	100 - 30.3 - 5.56	2570.23	28.38	277.924	6340.34	396.496	0	0	0	2657.87	1502.2	1979.51	2.48585	0.910329	24.1102	4290.04	2886.77	533.884	28.7781	835.93	534.246	728.852	424.925	852.457	163.904	101.099	90.9434	0	0	1.78149	94.8726	110.448	0	267.357	5928.25	355.211	0	0
8.02_493.3320n	493.332	532.322	604.544	1	8.02358	0.413183	3.27692e-10	1.12068e-09	Infinity	MeOH_lowland	Water_lowland	100 - 24.4 - 18.2	8628.78	31.42	613.373	2202.02	4015.49	0	0	0	489.672	650.036	915.94	0	5.15802	0	934.089	680.254	4860.38	2503.92	17262.6	6119.87	204.18	285.18	1127.96	724.24	2053.37	3300.06	0	0	0	0	48.5469	0	590.053	2058.9	3597.38	0	0
8.05_387.2679n	387.268	352.254	721.268	1	8.05217	0.192333	3.37579e-07	5.7848e-07	1529.55	EtOAc_upland	Water_lowland	100 - 26.8 - 4.27	3175.46	16.82	302.158	403.153	265.936	0	4.09839	2.12983	1130.07	1078.5	2676.08	3.36325	0	83.9704	358.458	184.827	188.606	6.4299	56.7149	88.565	3621.76	2583.68	3320.94	566.196	303.552	361.807	28.2097	26.2871	40.2753	36.7997	115.696	25.6149	290.67	376.95	238.245	0	4.32788
8.05_380.2857m/z		380.286	751.151	1	8.05217	0.22095	1.26565e-14	1.99279e-13	Infinity	EtOAc_upland	Water_lowland	100 - 17.2 - 10.7 - 0.349	4508.51	1.34	150.273	416.954	208.593	0	0	0	2207.64	1492.2	1492.14	0	0	0	250.213	118.553	84.8114	0	0	6.05995	5681.68	3806.58	4037.27	398.741	366.578	494.533	300.463	294.091	293.181	116.584	55.3062	253.498	144.56	389.854	186.874	0	0
8.09_936.5006m/z		936.501	534.594	1	8.08725	0.306717	1.03564e-08	2.43022e-08	Infinity	MeOH_upland	Whole root_lowland	100 - 35.6 - 16 - 3.42	1030.6	111.82	0	0	0	0	0	0	5.35539	29.4928	346.966	0	0	0	407.391	323.947	2360.46	7.5876	0	0	0	0	0	0	0	0	0	0	0	0	0	0	0	0	0	0	0
8.10_746.2945m/z		746.294	394.614	1	8.10155	0.27025	8.5679e-09	2.04885e-08	Infinity	EtOAc_lowland	Water_lowland	100 - 35.3 - 9.07 - 0.668	1292.7	20.87	210.771	135.425	140.195	0	0	0	0	22.5517	0	0	0	0	10.0962	0.298456	2.83657	0	13.3296	8.38142	44.5651	62.8091	84.2081	1586.35	1235.99	1055.77	0	0	0	0	0	0	202.757	126.623	125.598	0	0
8.14_305.1822m/z		305.182	597.18	1	8.14443	0.163683	0.02029	0.0217297	1.15959	MeOH_upland	Hexane_lowland	100 - 15.6	1460.78	0.85	1300.07	1310.92	1338.52	1343.05	1284.14	1294.92	1452.14	1547.26	1375.3	1286.74	1394.26	1329.97	1603.82	1550.9	1227.62	1293.92	1272.53	1287.19	1284.46	1280.36	1226.11	1265.76	1273.51	1305.7	1270.47	1277.27	1301.14	1248.65	1251.84	1278.72	1250.64	1225.72	1199.15	1483.44	1356.04
8.14_514.2467n	514.247	515.254	493.345	1	8.14443	0.249467	0	0	1	Whole root_lowland	MeOH_lowland	100 - 35.7 - 6.96 - 0.641 - 0.0256	283737	0	283737	283737	283737	283737	283737	283737	283737	283737	283737	283737	283737	283737	283737	283737	283737	283737	283737	283737	283737	283737	283737	283737	283737	283737	283737	283737	283737	283737	283737	283737	272949	265295	254193	313397	299624
8.16_332.2050n	332.205	333.213	638.645	1	8.15873	0.433967	4.08751e-12	2.49792e-11	1575.7	EtOAc_upland	Water_lowland	100 - 19.1	25851.3	15.1	6022.18	4302.44	7025.7	8.62779	24.1639	16.4269	13261.2	13598.4	31558.9	82.881	100.039	112.502	2387.08	1066.55	2942.74	763.91	1670.23	1176.86	19673.6	15005.7	42874.6	19814.8	21485.6	11755.7	2568.94	572.835	5816.93	3277.71	4035.3	1630.63	5793.22	4022.8	6294.16	9.52969	25.5169
8.19_1078.5251m/z		1078.53	486.908	1	8.18732	0.405367	1.64654e-08	3.68909e-08	Infinity	MeOH_upland	Water_lowland	100 - 48.5 - 17.3 - 3.09 - 0.459	12767.4	33.9	2.24229	7.00112	14.2587	0	0	0	64.4595	686.598	5543.38	0	0	0	1145.91	1831.91	35324.5	466.078	446.25	232.725	0	0	59.2762	0	0	0	0	0	0	0	0	0	2.15704	6.54608	12.774	0	0
8.20_447.3283m/z		447.328	733.81	1	8.20162	0.220867	1.14724e-06	1.79089e-06	Infinity	EtOAc_upland	Water_lowland	100 - 24.8 - 6.35	1427.25	17.91	156.511	644.636	313.451	0	0	0	1482.42	1129.8	1619.69	0.930341	0	0.199103	405.104	276.229	382.775	1.45685	143.149	42.6545	1385.86	734.676	2161.21	466.391	940.21	418.834	9.27197	44.1184	25.5537	8.86886	490.604	0	150.56	602.738	280.813	0	0
8.20_921.5099m/z		921.51	553.278	1	8.20162	0.491133	5.3722e-06	7.67866e-06	Infinity	MeOH_upland	Whole root_lowland	100 - 54.2 - 13.1	1818.83	60.73	0	0	0	0	0	0	84.5414	0	186.895	0	0	0	1344.66	108.988	4002.83	52.8522	11.3898	41.8604	13.8031	0	0	0	0	0	0	0	0	0	0	0	0	0	0	0	0
8.22_353.1096m/z		353.11	310.322	1	8.21592	0.26375	7.77156e-16	1.90261e-14	Infinity	Hexane_lowland	Water_lowland	100 - 14.8	3322.89	15.55	160.143	87.4575	296.032	0	0	0	379.193	124.727	66.405	0	0	0	0	0	0	3.24286	5.63894	22.478	182.767	82.8547	156.157	427.237	401.403	534.628	1001.39	639.028	1341.9	2795.25	4413.53	2759.88	154.054	81.7732	265.208	0	0
8.22_774.4736m/z		774.474	611.509	1	8.21592	0.327417	2.73457e-11	1.27815e-10	Infinity	MeOH_upland	Whole root_lowland	100 - 34.5 - 8.34	1956.45	48.93	0	0	0	0	0	0	107.901	140.149	336.721	0	0	0	1902.93	164.72	3801.71	10.6912	2.04735	0	21.719	43.7094	63.894	0	0	0.0210357	0	0	0	0	0	0	0	0	0	0	0
8.22_776.3049m/z		776.305	392.72	1	8.21592	0.177983	0	0	Infinity	EtOAc_lowland	Water_lowland	100 - 35.9	1906.68	46.13	423.516	238.396	175.782	0	0	0	11.4004	38.9618	11.1895	0	0	0	0	0	0	10.9611	36.3365	17.4044	86.353	84.1849	228.013	2841.1	1870.59	1008.35	0	0	0	0	0	0	407.414	222.902	157.479	0	0
8.22_890.4925m/z		890.492	553.024	1	8.21592	0.1637	8.13406e-07	1.29802e-06	Infinity	MeOH_upland	Whole root_lowland	100 - 35.2	3504.8	88.78	0	0	0	0	0	0	19.1544	63.2494	323.523	0	0	0	6328.27	169.034	4017.1	11.8233	20.5358	0	15.8643	0	86.2414	0	0	0	0	0	0	0	0	0	0	0	0	0	0
8.27_369.1403m/z		369.14	379.98	1	8.26523	0.213017	2.22241e-09	6.13685e-09	Infinity	Hexane_lowland	Water_lowland	100 - 17.3	4106.77	25.68	2558.55	4343.94	3820.25	0	0	0	381.723	1964.9	954.108	0	0	0	10.5821	8.5447	42.6082	54.5578	240.86	389.464	442.008	4.44579	891.169	216.246	501.404	116.257	847.68	1102.59	2461.16	4141.24	2552.01	5627.07	2461.28	4061.6	3422.47	0	0
8.27_1226.6368m/z		1226.64	519.113	1	8.26523	0.320933	1.42616e-09	4.12837e-09	Infinity	MeOH_lowland	Water_lowland	100 - 57.7 - 18 - 2.99 - 0.323	4989.1	8.78	379.417	372.092	435.616	0	0	0	354.894	319.179	185.739	0	0	0	4626.03	100.511	5938.71	9117.62	4589.49	1260.18	95.1914	0	5.55902	0	2.94089	0	0	0	0	0	0	0	364.992	347.908	390.258	0	0
8.28_338.1949n	338.195	339.202	595.998	1	8.27953	0.2559	1.76636e-12	1.23553e-11	Infinity	EtOAc_upland	Water_lowland	100 - 18.6 - 1.83	1304.66	30.2	77.6981	67.6323	41.3075	0	0	0	123.914	215.774	683.431	0	0	0	289.842	37.476	605.62	0	0	0	726.735	524.304	2662.95	540.659	422.112	237.758	10.7083	4.68973	10.4542	34.9287	12.8312	32.3788	74.7441	63.2365	37.0064	0	0
8.28_336.2359n	336.236	354.27	763.107	1	8.27953	0.298783	7.24651e-11	2.93886e-10	Infinity	EtOAc_upland	Water_lowland	100 - 14.1 - 6.88	1170.74	26.54	78.118	131.379	96.4025	0	0	0	206.308	444.396	237.739	0	0	0	120.85	29.0121	141.54	52.2776	22.2725	39.3866	945.014	1559.96	1007.25	656.435	261.016	573.117	0	3.23372	0	21.7103	0	1.08082	75.148	122.84	86.3647	0	0
8.28_382.3003m/z		382.3	785.419	1	8.27953	0.163683	5.2236e-13	4.3876e-12	1676	EtOAc_lowland	Water_upland	100 - 15.7 - 0.294	1360.09	12.38	344.048	424.72	436.869	0	3.00026	0	277.067	363.64	340.426	2.43453	0	0	47.9356	45.8179	37.6635	77.0608	29.0894	101.73	691.041	827.664	1098.71	1616.42	775.138	1688.71	127.114	99.6276	179.878	139.976	72.3776	97.2037	330.967	397.115	391.381	0	3.16826
8.31_342.2462n	342.246	307.232	756.152	1	8.30812	0.39885	1.14879e-05	1.58393e-05	38.8871	EtOAc_upland	Water_lowland	100 - 20.8	1350.4	4.34	289.258	473.468	160.889	22.2454	70.0748	11.8584	873.286	1196.98	803.161	92.0433	8.31296	124.922	401.742	104.013	270.651	99.3011	82.2849	21.2284	1284.42	1396.28	1370.5	1398.01	402.711	404.028	664.431	304.623	984.524	347.917	264.663	435.118	278.261	442.695	144.137	24.5708	73.9986
8.31_405.3153n	405.315	388.312	803.398	1	8.30812	0.2702	3.67694e-11	1.64949e-10	103036	EtOAc_lowland	Water_lowland	100 - 17 - 8.09	1451.57	5.53	609.226	722.284	154.159	0.0422637	0	0	337.451	322.73	360.059	0	0.0575698	0.533385	374.193	187.639	343.921	1443.18	100.31	118.67	453.916	357.797	490.284	2953.47	931.738	469.491	1510.97	212.202	1763.29	455.85	461.719	1221.77	586.063	675.339	138.107	0.0466817	0
8.31_1078.5247m/z		1078.52	486.47	1	8.30812	0.1637	9.92814e-07	1.56811e-06	Infinity	MeOH_upland	Water_lowland	100 - 51.9 - 20.7 - 2.59	13343.8	15.77	0	21.3959	51.0093	0	0	0	46.5245	751.975	5954.71	0	0	0	718.647	1677.43	37635.5	165.735	209.41	157.256	0	0	96.4754	0	0	0	0	0	0	0	0	0	0	20.0053	45.698	0	0
8.31_1342.6868m/z		1342.69	511.491	1	8.30812	0.341667	3.61422e-09	9.39532e-09	Infinity	MeOH_lowland	Water_lowland	100 - 61.1 - 18.8 - 3.35	3062.24	68.36	393.853	919.68	243.89	0	0	0	0	0	0	0	0	0	102.234	0	156.149	3936.96	4665.88	583.882	0	0	0	0	0	0	0	0	0	0	0	0	378.878	859.905	218.496	0	0
8.32_324.2162n	324.216	388.256	658.457	1	8.32242	0.327383	1.83478e-07	3.28171e-07	3605.74	Whole root_upland	Water_lowland	100 - 21.9 - 5.32	9367.84	22.76	2036.7	1994.85	1314.32	3.57522	1.28747	2.93142	5311.94	7469.9	15321.7	6.08305	30.4826	128.484	170.142	2065.87	310.338	21.3774	95.6558	376.52	2991.94	1900.73	7573.81	3322.22	984.418	678.756	39.4299	42.7725	146.535	109.463	841.226	33.9667	1959.26	1865.19	1177.47	3.94895	1.35956
8.32_433.3181m/z		433.318	734.031	1	8.32242	0.192267	8.38701e-08	1.60123e-07	Infinity	EtOAc_upland	Water_lowland	100 - 19.8	2186.65	25.23	815.963	679.986	484.603	0	0	0	1163.13	1331.48	2616.33	0	0	69.6627	1496.09	570.926	455.93	471.675	115.757	252.008	1927.72	2917.11	1715.13	1042.57	420.365	303.986	4.75308	6.01103	87.8987	109.978	493.92	79.6942	784.941	635.791	434.144	0	0
8.32_577.2172m/z		577.217	376.306	1	8.32242	0.2416	9.551e-11	3.7412e-10	2590.49	EtOAc_lowland	MeOH_upland	100 - 26.4 - 7.53	2119.02	10.31	485.024	302.502	163.914	1.49185	2.84115	1.89255	8.67347	28.2093	33.4191	3.15222	3.87541	3.60439	0	2.454	0	8.76324	56.6147	12.4034	102.883	52.6294	526.538	3067.07	2361.49	928.495	5.18012	2.41238	4.16032	2.85623	3.39811	2.68324	466.583	282.841	146.847	1.6478	3.00024
8.32_806.3161m/z		806.316	392.06	1	8.32242	0.220867	1.86184e-13	1.88295e-12	Infinity	EtOAc_lowland	Water_lowland	100 - 38.2 - 7.84 - 0.968	3635.42	52.34	802.755	476.731	243.001	0	0	0	27.1254	82.6451	104.253	0	0	0	0	0	0	37.7773	114.478	29.2537	225.657	149.058	1086.31	5353.2	3962.63	1590.41	0	0	0	0	5.08482	0	772.235	445.746	217.699	0	0
8.32_1372.6978m/z		1372.7	508.34	1	8.32242	0.341667	3.75255e-14	4.79825e-13	Infinity	MeOH_lowland	Water_lowland	100 - 61.3 - 19.4 - 3.7	4722.66	65.36	590.188	1328.49	375.607	0	0	0	0	0	0	0	0	0	0	0	7.07998	5262.39	7811.76	1093.82	0	0	0	0	0	0	0	0	0	0	0	0	567.749	1242.14	336.497	0	0
8.34_255.1577n	255.158	297.191	641.895	1	8.3367	0.27805	2.18448e-10	7.76855e-10	642.412	EtOAc_upland	Water_lowland	100 - 14.6	1166.77	15.38	52.9546	130.917	89.8505	0.546547	1.96358	2.93858	577.972	1240.06	441.57	8.45942	0	0	79.1906	21.0255	61.6673	9.23742	20.8496	13.2018	1088.19	1579.88	832.249	249.649	200.417	187.745	253.301	170.707	192.526	146.458	108.72	105.349	50.9413	122.408	80.4949	0.60368	2.07353
8.34_286.1995n	286.199	350.24	684.513	1	8.3367	0.26375	0	0	Infinity	EtOAc_upland	Water_lowland	100 - 18.5	11568.9	12.13	821.692	662.921	1360.48	0	0	0	5146.31	9083.93	5646.27	0	0	0.909787	1486.66	398.057	1208.5	215.962	383.737	369.361	10911.1	13180.1	10615.6	3458.43	3487.64	2697.9	2539.72	1404.23	3016.84	1687.91	1610.06	748.794	790.452	619.834	1218.82	0	0
8.34_562.3315n	562.331	595.394	662.143	1	8.3367	0.2702	1.44633e-08	3.29382e-08	Infinity	EtOAc_upland	Water_lowland	100 - 22.6 - 3.94	1133.85	81.11	5.47018	0	3.99754	0	0	0	341.784	631.852	38.4041	0	0	0	1542.26	201.915	240.834	19.4045	19.3108	70.5053	1281.04	2070.23	50.2718	6.66642	0	0	0	0	0	0	0	0	5.26221	0	3.5813	0	0
8.34_665.4170m/z		665.417	626.63	1	8.3367	0.1637	3.88789e-08	8.00097e-08	Infinity	EtOAc_upland	Water_upland	100 - 39 - 12.7	5664.98	39.91	44.7592	0	95.213	0	0.000775964	0	1829.15	6562.45	1643.94	0	0	0	59.4378	22.4999	6.64404	0	10.7303	10.7203	4884.44	8212.8	3897.71	726.319	685.759	298.112	380.504	148.013	507.022	95.1669	156.044	7.93209	43.0575	0	85.299	0	0.000819414
8.35_354.1169n	354.117	355.125	350.673	1	8.351	0.2559	3.63398e-12	2.24814e-11	Infinity	Hexane_lowland	Water_lowland	100 - 15.3 - 0.986	4677.74	23.46	285.115	429.947	487.352	0	0	0	191.431	254.297	161.25	0	0	0	0	8.76965	5.66329	0	3.86221	17.7005	1263.78	939.397	2098.96	975.36	732.893	371.77	348.616	466.807	720.966	5748.43	2779.7	5505.09	274.276	402.003	436.607	0	0
8.37_1196.6255m/z		1196.63	522.729	1	8.3653	0.313067	3.75594e-11	1.6793e-10	Infinity	MeOH_upland	Water_lowland	100 - 57.5 - 18.8 - 3.37	19414.7	27.38	75.2586	127.71	91.4	0	0	0	3558.42	2344.7	1249.12	0	0	0	30679.2	656.766	26908.2	1943.54	1297.94	267.672	1033.55	11.6021	179.001	0	0	0	0	0	0	0	0	0	72.3973	119.409	81.8831	0	0
8.38_289.2215m/z		289.222	765.922	1	8.3796	0.41315	4.76148e-11	2.06228e-10	Infinity	EtOAc_upland	Water_lowland	100 - 18	2683.74	14.58	56.7142	101.178	17.4022	0	0	0	341.915	737.961	240.483	0	0	0	464.543	95.3472	110.987	10.5445	7.33503	1.43476	1144.66	6267.2	639.374	338.208	119.574	86.2497	325.72	261.587	349.678	430.54	75.2493	113.624	54.558	94.6018	15.5902	0	0
8.39_332.2056n	332.206	333.213	638.802	1	8.39388	0.249467	4.03011e-14	5.08833e-13	4001.97	EtOAc_upland	Water_lowland	100 - 21.3 - 0.103	68829.5	13.99	9482.33	5097.77	14488.5	15.0446	31.1376	5.41445	36798.3	59356.6	54699.5	52.4513	42.8879	76.1175	5818.62	1910.67	7404.34	1207.92	3544.96	3357.92	61100.8	65769.3	79618.4	35688.5	33010.4	23525.3	18361	7853.52	26130.1	14008	16250.7	6759.61	9121.81	4766.44	12979.9	16.6173	32.8812
8.39_335.2229m/z		335.223	665.005	1	8.39388	0.27805	2.22045e-16	6.36792e-15	Infinity	EtOAc_upland	Water_lowland	100 - 9.18 - 0.772	3819.96	19.66	178.747	245.758	293.275	0	0	0	1178.68	1978.51	1296.78	0	0	0	575.881	163.273	173.717	27.0021	84.0424	52.2342	2409.65	6802.18	2248.03	747.808	736.65	515.475	426.912	299.301	597.097	491.104	295.342	150.104	171.951	229.785	262.738	0	0
8.39_378.2709m/z		378.271	716.177	1	8.39388	0.448217	2.28706e-14	3.17735e-13	891.639	EtOAc_upland	Water_lowland	100 - 20.9 - 2.87	18288.5	3.64	5180.6	2614.19	7238.94	19.156	28.8609	13.5163	14093.5	14515.6	18513.3	123.526	117.128	125.666	698.34	1353.37	426.461	243.9	518.894	1088.01	17163.2	12933.8	24768.3	17505.6	17378.5	14316.5	13448.4	6388.16	16262.6	10005.8	12294.9	6047.36	4983.63	2444.28	6485.2	21.1585	30.4769
8.41_431.3228m/z		431.323	748.384	1	8.41463	0.797767	0.0107916	0.0117517	8.99413	EtOAc_lowland	MeOH_lowland	5.55 - 100	36499.2	20.95	16462.1	4509.51	3386.79	11992.8	2509.76	1804.06	7623.9	2777.1	5611.92	13055.2	2915.44	2062.87	11154.5	5885.33	13412.7	3573.45	2923.9	5676.98	12132.2	8019.95	11475	46772.9	19972.2	42752.5	8594.56	2936.83	4698.46	6627.84	7152.59	3921.55	15836.2	4216.42	3034.15	13246.4	2650.3
8.41_724.4178n	724.418	742.453	610.102	1	8.41463	1.03938	1.8186e-11	8.92626e-11	Infinity	MeOH_upland	Water_lowland	100 - 36.5 - 6.77 - 0.862	25472.8	10.35	816.548	735.506	905.007	0	0	0	5639.91	915.595	2528.78	3.02619	0	0	47347.3	1947.94	27123	1103.73	1358.65	566.523	1192.5	730.799	404.153	1270.45	468.414	640.433	0	0	0	0	21.8113	0	785.503	687.702	810.774	0	0
8.41_1210.6426m/z		1210.64	530.807	1	8.41463	0.38455	1.16613e-07	2.16059e-07	Infinity	MeOH_upland	Water_lowland	100 - 61.8 - 22.1 - 5.12 - 0.756 - 0.0998	69978.4	28.9	21465.4	22756.5	11652.9	0	0	0	12380.5	13000.3	20292.9	0	0	0	70195	1901.38	137839	73413.1	79174.2	19363.4	4458.8	47.3187	4338.63	2.91009	1466.9	48.7626	0	0	0	0	827.017	0	20649.3	21277.5	10439.6	0	0
8.44_347.2055n	347.206	365.239	655.308	1	8.44322	0.476767	6.19171e-13	5.05279e-12	Infinity	EtOAc_upland	Water_lowland	100 - 18.9 - 3.32	6106.39	10.12	280.546	673.269	533.185	0	0	0	3976.33	5493.53	4086.94	0	0	0	2007.66	159.711	10998.4	192.923	358.011	104.819	5075.45	5778.32	7465.38	571.298	928.717	398.78	4256.88	3473.31	3890.81	692.609	1017.91	590.432	269.879	629.51	477.668	0	0
8.44_442.3241m/z		442.324	732.627	1	8.44322	0.2416	1.05804e-12	8.04553e-12	Infinity	Hexane_upland	Water_lowland	100 - 21.1 - 2.63	2353.9	33.43	12.1664	23.0746	24.0965	0	0	0	758.713	751.34	309.311	0	0	0	65.887	28.511	20.9156	11.5826	0	0	1549.04	2668.08	1357.97	46.9952	116.828	122.475	2351.52	3144.82	1565.35	141.303	382.579	227.113	11.7039	21.5749	21.5875	0	0
8.44_446.2594n	446.259	447.267	596.301	1	8.44322	0.355967	7.8679e-10	2.43184e-09	Infinity	MeOH_upland	Water_lowland	100 - 20.6 - 2.81	2776.15	30.15	9.93193	424.995	19.0442	0	0	0	305.02	299.828	167.956	0	0	0	3817.98	2316	2194.48	1544.78	572.16	2575.47	291.554	425.957	149.909	70.1871	10.9472	24.3019	1.46735	0	1.91246	1.58406	39.371	29.6886	9.55432	397.373	17.0612	0	0
8.44_504.3037n	504.304	522.338	646.205	1	8.44322	0.270183	2.49539e-09	6.7799e-09	Infinity	MeOH_upland	Hexane_upland	100 - 24.8 - 3.88 - 0.457	25058.1	10.07	177.184	15.656	49.796	46.3214	0	0	106.437	94.5873	87.2529	2.83056	0	0	41510.9	13332.2	20331.2	23862.3	9432.15	13030.3	122.794	237.566	49.6596	99.9406	5.33501	35.513	0	0	0	11.1529	4.71857	0	170.447	14.6385	44.611	51.1635	0
8.44_754.4269n	754.427	772.46	595.876	1	8.44322	0.355967	1.67287e-09	4.76488e-09	Infinity	MeOH_upland	Water_lowland	100 - 39.2 - 7.39 - 1.01	8602.05	5.01	209.798	220.853	199.79	0	0	0	43.0753	257.985	2139.74	0	0	1.97735	844.444	521.424	24440.3	515.688	612.208	287.287	24.9417	53.1632	519.697	127.29	65.5504	94.7561	0	0	0	0	0	0	201.822	206.498	178.987	0	0
8.46_574.3606n	574.361	575.368	640.249	1	8.45752	0.370267	1.93677e-08	4.25856e-08	Infinity	MeOH_lowland	Water_lowland	100 - 30.7	5108.05	0.62	1576.69	1557.63	1563.54	0	0	0	665.996	670.176	744.794	0	10.6638	0	4037.07	696.393	4958.26	6361.04	6245.01	2718.12	312.428	58.4624	122.691	0.481374	111.369	16.0054	0	0	0	0.0393473	54.7186	0	1516.74	1456.4	1400.74	0	0
8.46_720.4202n	720.42	721.428	593.771	1	8.45752	0.519667	7.48201e-09	1.81075e-08	Infinity	MeOH_lowland	Water_lowland	100 - 36.3 - 0.152	11558.2	3.53	3830.03	3576.22	3654.36	0	0	0	1087.35	1109.76	867.618	0	0	0	7088.5	154.749	6897.83	14462.4	14032.4	6179.87	443.903	75.4106	210.737	54.4935	274.207	128.558	5.35836	6.0647	0	0	103.765	0	3684.41	3343.78	3273.85	0	0
8.46_867.4877m/z		867.488	562.159	1	8.45752	0.327383	2.63884e-08	5.61768e-08	Infinity	MeOH_lowland	Water_lowland	100 - 41.4	1931.34	1.63	525.197	542.187	530.571	0	0	0	329.947	298.526	271.582	0	0	0	2096.38	16.9188	2328.84	2452.08	2447.11	894.823	114.173	4.1179	15.8752	0	10.5516	0	0	0	0	0	6.53019	0	505.229	506.947	475.326	0	0
8.47_412.3052n	412.305	413.313	756.28	1	8.4718	2.47753	1.21536e-12	9.06999e-12	2398.7	MeOH_lowland	Water_lowland	100 - 32.1	24266.2	9.81	6860.93	7822.86	8344.87	4.16071	18.8241	7.36442	5365.43	6238.03	4794.9	118.016	428.007	226.103	26365.6	5133.74	26712.7	28001.9	29787.9	15008.8	3133.12	1885.96	2185.93	365.346	1054.57	609.606	456.76	316.327	401.91	194.189	629.26	255.08	6600.08	7314.42	7475.97	4.59565	19.8781
8.47_1047.5572m/z		1047.56	531.894	2	8.4718	0.2559	1.16572e-06	1.81691e-06	Infinity	MeOH_lowland	Water_lowland	100 - 3.82	2849.06	7.15	710.644	631.199	721.112	0	0	0	8.83166	7.9607	15.1891	0	0	0	280.431	0	330.476	3586.35	3555.49	1405.34	0	0	0	0	38.0967	0	0	0	0	0	7.10349	0	683.626	590.174	646.027	0	0
8.47_1056.0691m/z		1056.07	65.4315	2	8.4718	0.177983	5.13907e-10	1.68161e-09	Infinity	MeOH_lowland	Water_lowland	85.8 - 100 - 60.5	4379.17	12.34	805.708	633.832	771.217	0	0	0	0	0	0	0	0	0	47.8485	0	98.8384	5825.81	5743.74	1567.97	0	0	0	0	4.97832	0	0	0	0	0	0	0	775.075	592.637	690.915	0	0
8.47_1046.5465n	1046.55	1064.58	545.561	1	8.4718	0.569017	6.57808e-07	1.06841e-06	Infinity	MeOH_lowland	Hexane_upland	100 - 60.1 - 21 - 4.84 - 0.848 - 0.0893	251562	6.7	106804	90644.7	104838	207.102	72.4018	151.95	5574.16	6034.62	5286.64	9.04837	0	0	40820.3	1195.3	43444.9	303364	289082	162242	2000.4	81.7994	963.348	621.969	11668	2229.66	0	0	0	0	6971.32	0	102743	84753.3	93921.5	228.751	76.4559
8.47_1268.6490m/z		1268.65	511.578	1	8.4718	0.235167	7.85552e-11	3.14772e-10	Infinity	MeOH_upland	Water_lowland	100 - 58.4 - 17.1	6558.05	11.69	352.128	394.461	261.97	0	0	0	609.259	770.949	702.509	0	0	0	7564.16	161.715	11948.3	3479.44	2775.45	882.571	186.923	3.02616	109.071	0	0	0	0	0	0	0	0	0	338.74	368.823	234.693	0	0
8.49_1354.6858m/z		1354.69	506.273	1	8.4861	0.38455	0	0	Infinity	MeOH_lowland	Water_lowland	100 - 62.3 - 66.7 - 29 - 9.39	2084.93	48.71	320.309	546.862	204.757	0	0	0	1.37784	0.134893	0	0	0	0	0	0	0	2532.84	3077.51	644.438	0.0241845	0.617115	0	0	0	0	0	0	0	0	0	0	308.131	511.319	183.436	0	0
8.50_331.2333m/z		331.233	704.299	1	8.5004	0.313083	5.87885e-06	8.37006e-06	110.037	Hexane_lowland	Water_upland	100 - 22.4	4740.75	33.61	1506.21	1105.3	4102.63	18.5999	23.0886	129.923	1575.99	1422.46	6092.44	26.4306	7.06148	95.7573	1009.19	150.097	1252.57	309.229	602.254	1472.75	1522.18	661.714	6474.91	2802.59	2354.52	4727.49	1302.24	552.765	5488.46	5367.16	2929.45	5925.63	1448.95	1033.46	3675.44	20.5442	24.3815
8.50_916.4739m/z		916.474	517.127	1	8.5004	0.448183	1.13558e-10	4.34226e-10	Infinity	MeOH_upland	Whole root_lowland	100 - 36.7	3262.55	15.81	0	0	0	0	0	0	106.331	361.687	2164.56	0	0	11.5096	2779.7	3201.9	3806.06	27.9585	15.0523	36.4626	0	0	7.28521	0	0	0	0	0	0	0	0	0	0	0	0	0	0
8.50_1020.5534m/z		1020.55	542.207	1	8.5004	0.4053	0.000161109	0.000197452	Infinity	MeOH_upland	Water_lowland	100 - 41.8 - 8.57	1374.03	75.88	8.98678	0	157.489	0	0	0	110.438	26.5488	193.964	0	0	0	1409.83	2.19441	2710.06	302.303	35.3108	493.302	11.8483	0	0	0	0	0	0	0	0	0	0	0	8.64511	0	141.091	0	0
8.50_1050.5681m/z		1050.57	540.726	1	8.5004	0.327383	1.19336e-09	3.54389e-09	Infinity	MeOH_upland	Water_lowland	100 - 44.9	14990.2	27.31	2176.05	4104.8	3815.78	0	0	0	3937.34	8508.15	2305.89	0	2.54129	0	24125.5	1406.78	19438.3	9495.25	11149.8	6319.8	1383.12	114.372	457.702	4.29817	197.399	26.6259	0	0	0	0	85.4784	0	2093.32	3838.01	3418.46	0	0
8.51_340.2320n	340.232	305.218	714.565	1	8.51468	0.220867	1.40747e-09	4.08835e-09	1388.7	EtOAc_upland	Water_lowland	100 - 20 - 8.93	1990.57	24.39	121.208	540.148	160.535	0	4.30023	0	1099.41	1511.57	952.718	72.8468	21.8966	45.1285	485.973	446.409	814.76	25.3751	74.0938	85.2564	2070.82	2481.61	1419.3	264.417	302	428.161	342.956	549.255	244.706	1194.36	129.664	227.281	116.599	505.042	143.819	0	4.54102
8.51_1180.6314m/z		1180.63	534.779	1	8.51468	0.398833	8.43841e-09	2.0227e-08	Infinity	MeOH_upland	Water_lowland	100 - 60.5 - 20.7 - 4.37	76165.3	9.01	4142	8011.26	3887.14	0	0	0	21610.3	18228.3	19030.5	0	0	0	107094	2465.81	118936	19018.8	22008.6	6453.26	9282.86	294.778	5471.86	0	258.495	6.62607	0	0	0	0	151.031	0	3984.52	7490.57	3482.39	0	0
8.53_918.4916m/z		918.492	535.248	1	8.52898	1.01078	1.16336e-07	2.15646e-07	Infinity	MeOH_upland	Water_lowland	100 - 45.4 - 26.9 - 6.56 - 1.43 - 0.184 - 0.0672	103194	26.71	749.019	1283.91	980.281	0	0	0	996.015	6711.18	50120.9	0	0	1172.61	26601.2	35056.9	247923	4716.15	3157.9	1580.61	57.4805	44.2873	1522.25	16.5223	16.0421	5.08498	0	0	0	0	3.00784	0	720.542	1200.46	878.21	0	0
8.56_205.1991m/z		205.199	970.352	1	8.55758	0.7899	1.68284e-09	4.78851e-09	Infinity	EtOAc_upland	Water_lowland	100 - 13 - 0.318	7666.88	27.94	1.64134	17.3712	22.6021	0	0	0	10264.4	6446.79	2176.11	28.2655	124.757	12.0846	8211.33	2907.22	2356.2	0	25.7312	49.4105	10035.7	9347.13	3617.82	6.59569	22.58	20.4654	5738.14	3744.54	3543.46	344.361	61.6669	86.5508	1.57893	16.2422	20.2486	0	0
8.56_369.1409m/z		369.141	381.805	1	8.55758	0.562533	6.34544e-10	2.01081e-09	2504.06	Hexane_lowland	Water_lowland	100 - 15.3 - 6.34	10094.5	21.96	120.755	68.3719	190.24	11.2223	0.430104	0.441344	135.718	337.606	136.39	12.5305	0.762858	0.697364	18.2422	6.17525	9.77175	10.2854	8.63279	23.253	107.944	188.365	275.421	315.894	886.452	305.331	98.957	102.368	192.525	10774.3	7617.79	11891.3	116.164	63.9281	170.431	12.3954	0.454188
8.56_377.2706n	377.271	416.276	661.857	1	8.55758	0.341667	4.21104e-07	7.07716e-07	228.859	Whole root_upland	Water_upland	100 - 20.1 - 11.3	2191.16	14.78	678.178	579.514	185.44	59.967	0	0	2557.28	2634.52	1381.69	8.34488	18.3067	2.07123	1540.58	971.09	571.691	608.329	177.74	178.558	1110.94	1491.73	1399.69	553.542	364.138	378.009	29.5801	28.3077	22.2013	58.7495	68.2326	22.5257	652.394	541.849	166.131	66.2356	0
8.56_593.3786m/z		593.379	637.98	1	8.55758	0.313083	0	0	Infinity	MeOH_upland	Water_lowland	100 - 37.4	1210.51	10.16	120.274	115.844	139.771	0	0	0	157.655	253.402	376.875	0	0	0	1017	579.831	2034.69	579.562	571.767	318.933	143.804	104.315	58.5625	0	0	0	0	0	0	0	0	0	115.702	108.315	125.217	0	0
8.56_904.5026m/z		904.503	555.706	1	8.55758	0.26375	5.01566e-09	1.26019e-08	Infinity	MeOH_upland	Water_lowland	100 - 40.1 - 11.3 - 1.77	30667.3	107.59	18.0733	4.93684	541.364	0	0	0	999.108	920.402	5679.23	0	0	0	10496.3	2699.88	78805.8	366.237	136.649	3267.54	119.013	9.06024	1537.54	0	0	0	0	0	0	0	0	0	17.3861	4.61597	484.995	0	0
8.58_359.2530n	359.253	360.26	722.421	1	8.57832	0.3767	4.42923e-12	2.66958e-11	14376	Whole root_lowland	Water_lowland	100 - 19.3	3398.51	9.27	909.409	8184.29	1101.84	0.0101576	0.0598287	0.639219	934.175	1109.6	968.062	5.38893	0	1.39468	132.045	23.6464	150.157	87.7279	141.705	55.7548	1692.73	1657.34	2426.05	1990.42	2140.49	1415.46	747.501	447.756	1115.19	852.079	851.81	2436.65	874.833	7652.35	987.111	0.0112194	0.0631787
8.58_365.2393m/z		365.239	655.196	1	8.57832	0.355983	1.77636e-15	3.91872e-14	Infinity	EtOAc_upland	Water_lowland	100 - 19.9 - 4.09	8920.53	21.79	460.455	399.976	710.616	0	0	0	5488.52	8839.22	5606.52	0	0	0	754.904	103.974	1112.59	71.7155	250.81	104.378	7526.98	4837.03	14397.6	1606.63	2453.39	550.946	8733.91	4781.79	8651.13	1778.97	2354.96	1554.05	442.949	373.98	636.624	0	0
8.58_410.2976m/z		410.298	725.322	1	8.57832	0.562517	7.55584e-12	4.20759e-11	Infinity	Hexane_upland	Water_lowland	100 - 27.2 - 0.727	2635.68	6.79	199.974	982.294	304.366	0	0	0	1090.41	994.233	1137.18	0	0	4.35417	227.957	58.6372	772.566	85.9678	136.553	35.8251	1099.59	747.895	2427.77	815.533	1200.6	453.478	2339.08	1316.62	4251.33	1558.1	2515.76	1347.23	192.371	918.45	272.674	0	0
8.58_585.3494m/z		585.349	596.965	1	8.57832	0.192283	0.0116733	0.0126739	Infinity	Hexane_lowland	Water_lowland	100 - 22.4 - 2.76	1230.16	94.04	4.01952	0	0	0	0	0	0	5.41467	0	0	0	0	102.939	26.5366	0	0	22.4833	80.1626	51.5362	4.74224	122.04	220.492	59.8113	1.58616	75.4089	0	124.198	2588.13	1078.34	24.0146	3.8667	0	0	0	0
8.58_1016.5353n	1016.54	1034.57	550.694	1	8.57832	0.38455	3.45569e-09	9.0465e-09	Infinity	MeOH_upland	Hexane_upland	100 - 54 - 16.6 - 3.07 - 0.395	74137.5	5.41	20599.7	19150.7	21311.6	2.17089	0	2.4713	26776.2	24031.6	14487.5	0	6.27113	0	128276	3487.34	90648.9	67224.7	56394.6	33450.9	12135	1608.91	4268.65	134.67	1323.24	578.494	0	0	0	0	613.204	0	19816.5	17906	19092.5	2.39783	0
8.58_1238.6379m/z		1238.64	514.979	1	8.57832	2.55547	0	0	Infinity	MeOH_upland	Water_lowland	100 - 56.9 - 41.8 - 1.88	64247.4	15.1	301.285	225.126	248.625	0	0	0	9163.84	9610.01	6768.32	0	0	0	94102.5	10284.1	88355.6	4141.75	3690.77	1910.39	3343.26	699.266	1264.07	0	0	0	0	0	0	0	0	0	289.83	210.494	222.737	0	0
8.59_386.1805n	386.181	387.188	485.016	1	8.5926	0.376717	0.00433982	0.00484145	11.5121	EtOAc_lowland	Water_lowland	100 - 22.1 - 2.69	80611.5	14.42	44219.9	9384.78	6640.98	16192.4	2830.92	1983.79	23868.5	6342.64	12198.4	17776	3338.01	2275.3	22956.3	9495.32	13737.2	14538.6	13391.4	17623.8	45405	38796.6	30240	117473	30553.2	93808	19383.4	5958.14	8016.97	9583.39	9368.35	5468.13	42538.7	8774.82	5949.49	17885	2989.43
8.59_432.2463m/z		432.246	569.779	1	8.5926	0.284483	0.00771647	0.00849277	13.9073	EtOAc_lowland	MeOH_upland	100 - 25 - 3.38 - 0.151	48088.2	19.67	22377.5	5801.29	3987.86	16706.9	3730.43	2682.23	8312.82	2619.67	5281.49	18143.5	4312.14	3027.88	2509.14	6868.3	995.863	4002.28	2883.06	6936.82	12692.8	9465.87	14103.9	61742.6	26530.2	55991.7	11819.1	4156.22	6469.02	9150.04	10043.7	5594.58	21526.7	5424.24	3572.63	18453.3	3939.31
8.59_476.2549m/z		476.255	535.294	1	8.5926	0.235167	0.00013464	0.00016623	31.761	EtOAc_lowland	MeOH_lowland	100 - 18.1 - 2.34	1101.97	20.59	360.051	93.6098	64.2927	947.647	213.75	149.579	79.7668	16.0873	64.4117	1168.33	245.961	152.56	45.6028	138.661	54.3723	22.3097	15.0584	66.7188	141.352	199.528	212.818	1258.91	841.853	1205.14	387.897	123.642	243.248	504.066	494.074	258.937	346.362	87.5257	57.5983	1046.71	225.719
8.61_287.2070m/z		287.207	720.715	1	8.6069	0.177983	1.77636e-15	3.91872e-14	5.2224e+06	EtOAc_upland	Water_lowland	100 - 56.5	3385.48	21.73	89.6566	198.307	144.621	0	0	0.00194478	1609.14	2639.95	610.16	0.00452137	0	0	328.639	118.018	483.453	78.7271	50.8555	63.2026	2980.21	4464.78	2711.43	478.748	379.721	1022.95	276.971	288.412	154.518	192.271	51.5739	96.8081	86.2479	185.418	129.563	0	0
8.62_332.2050n	332.205	333.213	638.114	1	8.6212	0.284483	2.98528e-12	1.89951e-11	1462.84	EtOAc_upland	Water_lowland	100 - 21.4 - 1.47	57647	9.39	954.01	1572.55	3809.81	27.9729	71.2198	19.0298	33919.3	76541.5	20923.5	49.9516	59.797	58.0423	5924.04	3368.04	2000.25	117.392	254.17	855.047	55398.8	80513.6	37028.7	2760.32	3175.68	4392.57	24808	20206	10030.6	3371.82	1284.64	3382.19	917.739	1470.34	3413.12	30.897	75.2077
8.62_964.5388m/z		964.539	558.606	1	8.6212	0.476767	0.00066579	0.000777982	Infinity	MeOH_upland	Whole root_lowland	100 - 45.3 - 10.8	1011.09	136.64	0	0	0	0	0	0	0	0	148.69	0	0	0	436.529	9.57043	2587.18	0	0	0	0.0431996	0.0294231	3.06618	0	0	0	0	0	0	0	0	0	0	0	0	0	0
8.62_1268.6493m/z		1268.65	511.774	1	8.6212	0.192283	3.16457e-08	6.63139e-08	Infinity	MeOH_upland	Water_lowland	100 - 60.2 - 20.7 - 4.31	15644.3	19.81	3365.49	2398	3537.6	0	0	0	4454.16	6057.71	3358.04	0	0	0	23661.7	203.614	23067.7	7619.62	17749.2	5729.08	2345.2	186.258	941.527	0	220.214	12.7818	0	0	0	0	69.9711	0	3237.53	2242.15	3169.25	0	0
8.64_888.5084m/z		888.508	572.251	1	8.63548	0.298783	3.20086e-10	1.09787e-09	Infinity	MeOH_upland	Water_lowland	100 - 43.3 - 16.5 - 3.76 - 0.366	48034.4	53.58	302.235	153.791	491.426	0	0	0	979.257	1532.86	14443.1	0	0	36.2351	12743.2	2584.61	128775	1881.17	185.486	1888.6	379.661	204.259	1848.83	0	0	0	0	0	0	0	0	0	290.744	143.796	440.257	0	0
8.68_131.1021n	131.102	173.136	786.025	1	8.67837	0.220883	4.01801e-12	2.45919e-11	Infinity	EtOAc_upland	Water_lowland	100 - 9.19	1759.41	3.92	156.347	141.367	193.403	0	0	0	727.592	1051.56	544.409	0	0	0	245.606	6.80853	127.113	7.55708	20.0924	9.74107	1627.36	2121.33	1529.52	430.05	259.49	523.966	188.752	195.672	204.11	79.7489	49.535	126.086	150.402	132.179	173.265	0	0
8.68_175.1518m/z		175.152	866.554	1	8.67837	0.177983	5.12888e-11	2.19536e-10	Infinity	EtOAc_upland	Water_upland	100 - 10.3	2531.43	16.12	247.228	206.79	326.396	0	0	1.21942	1098.6	1561.89	826.367	0	0	0	316.352	5.28451	176.765	26.74	38.4296	22.8501	2359.48	2997.33	2237.47	651.128	414.353	860.455	151.193	225.256	136.552	90.2288	33.8746	55.3341	237.829	193.349	292.411	0	0
8.68_187.1486m/z		187.149	794.018	1	8.67837	0.249467	4.43615e-08	9.00917e-08	Infinity	EtOAc_upland	Water_lowland	100 - 9.4	1014.62	15.31	254.1	373.29	152.022	0	0	0	416.685	637.363	384.729	0	0	0	108.446	0	85.3584	43.7673	27.9347	5.95338	925.21	1194.02	924.624	763.21	285.071	354.065	289.232	105.635	375.662	96.0184	100.515	255.644	244.439	349.028	136.193	0	0
8.68_230.1711n	230.171	213.168	787.056	1	8.67837	0.192283	1.35515e-07	2.48218e-07	Infinity	EtOAc_upland	Water_upland	100 - 13.9	1378.46	17.66	111.345	106.003	154.968	0	1.32275	0	552.141	837.071	426.061	0	0	0	167.107	0	104.42	21.4404	29.0982	8.43886	1295.61	1652.46	1187.33	310.801	207.637	420.103	91.9214	124.112	69.2595	28.5808	8.49946	25.1762	107.112	99.1131	138.832	0	1.39682
8.68_196.1497n	196.15	229.2	871.63	1	8.67837	0.177983	2.46525e-12	1.61775e-11	Infinity	EtOAc_upland	Water_lowland	100 - 16.4 - 1.33	22848.1	12.49	2242.04	1969.86	3068.39	0	0	0	9627.01	12962	7255.75	0	0	0	2855.7	25.0376	1450.49	199.715	329.405	153.224	21897.7	26055.4	20591.1	6397.87	4299.48	8664.17	1566.26	2501.12	1234.44	639.273	195.711	421.788	2156.8	1841.83	2748.9	0	0
8.68_223.1704n	223.17	241.199	826.632	1	8.67837	0.213017	1.00394e-08	2.36549e-08	390.009	EtOAc_upland	Water_lowland	100 - 13.8	1041.31	5.65	100.151	104.389	130.082	4.75072	0	3.25914	436.507	655.349	343.319	4.83791	2.79468	6.02311	138.872	6.67642	109.735	29.8813	28.9628	26.7446	965.779	1277.81	880.328	254.701	163.634	311.286	109.178	120.62	99.6314	54.2052	28.1132	39.5845	96.3429	97.6042	116.537	5.24733	0
8.68_243.2152m/z		243.215	884.887	1	8.67837	0.2273	3.51234e-08	7.27679e-08	Infinity	EtOAc_upland	Water_lowland	100 - 14.3	1078.49	8.33	77.6578	62.9644	103.917	0	0	0	423.04	651.675	292.473	0	0	0	117.186	0	73.4489	5.51424	5.8006	6.47642	994.597	1350.37	890.501	221.157	140.879	296.122	70.3712	104.222	51.6636	26.9853	6.05234	15.8012	74.7053	58.872	93.0968	0	0
8.68_274.2344n	274.234	257.231	898.625	1	8.67837	0.2845	4.88584e-08	9.81814e-08	63.157	EtOAc_upland	Water_upland	100 - 17.8	2825.64	10.54	384.28	394.786	736.472	33.4169	37.3248	63.9426	1021.81	1419.42	1283.78	34.3162	38.6965	61.2072	312.576	35.6907	316.618	84.918	110.673	182.748	2481.86	2999.46	2995.61	805.746	629.943	1294.37	233.283	218.399	866.818	1056.16	476.321	1206.22	369.67	369.127	659.788	36.9101	39.4148
8.68_259.2469m/z		259.247	952.294	1	8.67837	0.163683	6.58184e-10	2.07916e-09	3721.55	EtOAc_upland	Water_lowland	100 - 15.8	3916.86	11.95	360.65	321.35	491.182	1.49693	1.2065	0.454015	1625.93	2227.44	1242.25	1.25139	1.31563	1.56286	476.086	4.91894	250.054	34.943	59.5346	29.6049	3690.35	4536.65	3523.57	1053.65	686.269	1377.11	241.127	369.872	201.843	112.068	36.0126	64.7293	346.938	300.464	440.038	1.65341	1.27405
8.68_304.2461n	304.246	287.243	845.446	1	8.67837	0.2559	8.33134e-12	4.56348e-11	22858.3	EtOAc_upland	Water_lowland	100 - 22.1 - 1.97 - 0.029 - 0.0311	178984	5.07	21595.4	19405.9	28787.3	1.50117	9.45515	12.5341	80173.1	106852	65816.7	12.1644	11.9873	11.0561	29156.6	384.287	15757.1	2502.46	3862.89	2035.76	182956	200650	153345	57424.2	39468.7	71513.4	15450.2	24012.1	12629.3	7522.5	2596.89	5227.39	20774.4	18144.6	25789.8	1.6581	9.98459
8.68_340.2912m/z		340.291	855.86	1	8.67837	0.192283	1.3922e-11	7.0222e-11	Infinity	EtOAc_upland	Water_lowland	100 - 16.8 - 1.37	5722.89	7.43	936.087	858.322	1087.29	0	0	0	2951.64	3158.47	2500.39	0	0	0	1625.06	15.7233	1011.17	142.781	221.378	115.918	5905.99	5236.86	6025.81	2293.15	1691.27	2522.11	727.378	1166.75	636.4	350.22	148.805	257.831	900.498	802.535	974.075	0	0
8.68_344.2625m/z		344.263	762.619	1	8.67837	0.220883	2.381e-09	6.49879e-09	Infinity	EtOAc_upland	Water_upland	100 - 86 - 28.7	1038.95	10.75	88.3539	376.954	89.5035	0	2.22948	0	385.679	385.474	232.14	0	0	0	25.2606	0	12.9726	6.85393	6.58561	0	740.414	1686.04	690.399	359.36	262.804	330.626	238.942	204.551	195.57	365.74	185.15	196.52	84.9948	352.454	80.184	0	2.35432
8.68_153.0830n	153.083	348.224	643.324	1	8.67837	0.213017	0.00048628	0.00057407	88.4478	Hexane_lowland	Water_upland	100 - 20.1	6665.92	38.75	1700.76	1269.02	3576.32	34.6672	43.9789	252.036	650.732	357.108	3938.98	42.9904	14.9052	168.201	225.683	29.4792	920.909	261.169	326.939	1059.62	869.782	488.739	4637.45	2808.49	2742.02	5173.63	794.467	155.969	6053.28	7491.55	3605.43	8900.79	1636.1	1186.54	3203.93	38.2911	46.4415
8.68_376.2548m/z		376.255	677.297	1	8.67837	0.298783	0.000324303	0.000388216	20.1042	Hexane_lowland	MeOH_upland	100 - 42.7	3978.85	15.93	620.421	784.552	968.257	81.2094	108.518	676.932	573.756	1107.34	809.812	92.4709	56.3493	485.965	183.859	129.635	280.242	172.026	182.814	728.091	613.97	973.976	622.656	354.169	448.02	487.509	500.69	328.977	2269.75	4022.11	3045.8	4868.62	596.833	733.56	867.438	89.6985	114.594
8.69_323.1341m/z		323.134	415.011	1	8.69268	0.192283	1.43484e-10	5.3335e-10	Infinity	Hexane_lowland	Water_lowland	100 - 16.1 - 0.956	3176.9	29.11	361.424	318.302	2079.24	0	0	0	104.126	226.58	172.285	0	0	0	0	0	2.80964	2.15261	76.8035	146.81	84.7507	70.4022	204.816	427.248	1744.77	2245.86	195.799	192.124	315.04	2306.36	3076.36	4147.97	347.683	297.614	1862.74	0	0
8.69_383.1561m/z		383.156	407.282	1	8.69268	0.235183	1.83742e-13	1.86294e-12	Infinity	Hexane_lowland	Water_lowland	100 - 17.3 - 35.1	4534.42	15.07	415.981	369.462	2188.7	0	0	0	76.7623	166.596	145.979	0	0	0	0	0	0	8.74026	94.4694	180.073	68.0488	70.3263	186.001	630.17	1881.24	2223.26	165.679	165.259	308.907	4233.86	4053.01	5316.38	400.166	345.449	1960.8	0	0
8.69_934.5108m/z		934.511	546.624	1	8.69268	0.313083	1.97701e-06	2.99422e-06	Infinity	MeOH_upland	Whole root_lowland	100 - 33.7 - 16.6 - 3.7	2072.13	83.72	0	0	0	0	0	0	92.2955	29.996	232.446	0	0	0	2759.7	99.0337	3357.67	68.7549	0	77.4695	30.3949	0	9.29919	0	0	0	0	0	0	0	0	0	0	0	0	0	0
8.71_326.2512n	326.251	309.248	801.604	1	8.70697	0.41315	2.88936e-11	1.33958e-10	2411.35	EtOAc_upland	Water_lowland	100 - 18.4 - 3.68	3186.45	11.71	1070.12	1400.58	361.036	1.30764	1.17409	1.48258	1015.31	1719.88	1231.18	2.76421	0	3.70909	172.643	18.0469	155.813	212.39	87.0075	40.1128	2761.65	3335.65	3462.05	4179.96	1190.43	966.149	1980.94	828.354	2594.76	704.253	581.266	1668.57	1029.43	1309.55	323.444	1.44434	1.23984
8.72_310.2203n	310.22	293.217	740.256	1	8.72127	0.278067	2.55351e-15	5.3121e-14	393.269	EtOAc_upland	Water_upland	100 - 12.8	1255.73	4.76	282.621	196.042	288.064	3.94516	2.52262	4.17714	321.398	353.516	337.472	3.1965	3.61189	2.77079	387.633	223.248	170.134	236.355	147.816	165.268	906.331	1704.56	1156.3	1186.94	742.51	923.233	77.0415	75.2613	64.8703	348	87.8032	114.412	271.876	183.3	258.07	4.35756	2.66387
8.72_972.4995m/z		972.5	513.632	1	8.72127	0.370267	3.33067e-16	8.91509e-15	Infinity	MeOH_upland	Whole root_lowland	100 - 42.4 - 49.3 - 4.16	1116.17	22.37	0	0	0	0	0	0	558.498	1285.39	1086.22	0	0	0	1069.43	893.113	1385.96	7.40048	2.63077	0	0	0	0	0	0	0	0	0	0	0	0	0	0	0	0	0	0
8.72_1036.5589n	1036.56	1037.59	566.207	1	8.72127	0.192283	6.88031e-07	1.1112e-06	Infinity	MeOH_upland	Whole root_lowland	100 - 28.1	2415.7	47.95	0	0	0	0	0	0	741.138	590.314	248.306	0	0	0	4614.5	7.05354	2625.55	5.20912	0	0	323.27	8.326	47.1742	0	0	0	0	0	0	0	0	0	0	0	0	0	0
8.72_1238.6380m/z		1238.64	515.111	1	8.72127	0.192283	6.10034e-12	3.48405e-11	Infinity	MeOH_upland	Water_lowland	100 - 62.9 - 24.2 - 6.1 - 1.01	98921.6	21.31	728.254	884.889	1221.85	0	0	0	37243.1	38068.2	25299.7	0	0	0	157147	1342.02	138276	2454.76	5544.28	1829.81	24581.2	4566.41	11304.7	0	56.8202	10.4701	0	0	0	0	0	0	700.566	827.376	1094.62	0	0
8.74_275.2413m/z		275.241	876.749	1	8.73557	0.177983	5.60907e-09	1.39532e-08	Infinity	EtOAc_upland	Water_lowland	100 - 15.2	1284	5.14	18.4144	24.8334	26.3776	0	0	0	332.574	548.956	263.636	0	0	0	111.809	0.784117	84.5043	0.171529	0.998248	2.0938	1208.24	1328.59	1315.19	51.8844	29.2926	69.1862	25.1884	31.8548	17.091	12.0652	2.97059	7.35559	17.7143	23.2193	23.6311	0	0
8.74_305.2532m/z		305.253	829.512	1	8.73557	0.327383	4.02683e-09	1.03573e-08	1264.62	EtOAc_upland	Water_upland	100 - 15.2	5250.76	12.12	175.117	258.604	230.371	3.30606	7.68034	3.51848	1735.14	2755.54	1327.61	3.21589	3.27477	5.96548	672.916	11.5404	443.702	39.9368	42.404	25.415	5022.45	5969.55	4760.27	468.769	341.586	562.805	255.062	396.544	216.144	203.09	54.2743	113.763	168.459	241.796	206.383	3.65165	8.1104
8.74_374.2401m/z		374.24	641.627	1	8.73557	0.178	6.17069e-08	1.21151e-07	1530.47	Whole root_upland	Water_upland	100 - 24.3	3547.94	11.34	84.4234	351.72	253.225	0	0	9.52079	3001.25	6225.35	1417.21	0	3.81008	3.14451	432.171	231.377	88.2439	2.04094	28.0925	41.8564	824.109	792.831	383.939	187.185	101.122	177.852	19.5309	12.7011	66.7702	129.878	104.512	125.791	81.2137	328.86	226.858	0	0
8.74_186.1446n	186.145	390.328	840.503	1	8.73557	0.27805	5.97902e-08	1.17791e-07	92.0684	Hexane_upland	Water_lowland	100 - 24 - 1.12	1779.94	3.76	849.837	1046.09	211.03	19.9202	17.3608	20.7173	180.372	202.773	324.202	19.9123	21.0719	21.4001	18.062	17.4002	55.8865	104.383	50.0658	26.5733	210.229	224.461	306.024	2778.42	911.404	344.58	1997.78	311.354	3030.68	731.499	1094.97	1963.58	817.527	978.103	189.057	22.0025	18.333
8.74_520.2639m/z		520.264	507.286	1	8.73557	0.1637	5.7212e-12	3.30989e-11	Infinity	Hexane_lowland	Water_lowland	100 - 21.2	1169.78	32.11	62.0144	15.0061	69.7752	0	0	0	2.5696	0.138082	0	0	0	0	0	0.545121	0	0	2.74272	0	10.1956	1.41782	3.59346	118.827	259.352	127.66	37.6455	26.6276	51.3245	1401.44	1662.3	445.592	59.6567	14.0308	62.5099	0	0
8.77_904.5064m/z		904.506	559.853	1	8.7706	0.2416	5.39426e-11	2.29915e-10	Infinity	MeOH_upland	Water_lowland	100 - 39.9 - 15.3 - 3.47 - 0.593	20014.3	34.65	1280.31	150.471	4482.87	0	0	0	4008.2	1289.36	2104.45	0	0	0	33903.3	936.844	25202.7	6685.45	807.632	9222.01	1219.39	34.6771	514.031	61.5755	32.224	66.4269	0	0	0	0	0	0	1231.63	140.691	4016.09	0	0
8.77_1192.6297m/z		1192.63	527.957	1	8.7706	0.50535	3.70071e-09	9.58603e-09	Infinity	MeOH_lowland	Water_lowland	100 - 54.5 - 40.8 - 14.1	4679.41	41.61	639.878	2572.82	952.066	0	0	0	24.6227	55.7914	34.4682	0	0	0	1056.67	2.86361	1153.23	3993.11	8189.64	1855.49	0	0	0	0	5.47949	0	0	0	0	0	0	0	615.55	2405.6	852.933	0	0
8.78_413.3126m/z		413.313	756.396	1	8.78488	0.6834	6.18394e-14	7.30251e-13	Infinity	MeOH_lowland	Water_lowland	100 - 28.3	9377.61	8.14	4198.84	3221.36	3928.88	0	0	0	2045.43	2246.44	1912.23	0	0	0	7647.92	380.877	11239.2	11603.3	10820.3	5709.26	2593.49	2446.08	1332.39	1159.44	1034.84	1288.07	38.6586	149.737	30.5982	174.022	295.005	351.416	4039.21	3011.98	3519.79	0	0
8.78_884.4911n	884.491	902.51	565.62	1	8.78488	0.50535	5.05004e-11	2.16623e-10	Infinity	MeOH_upland	Water_lowland	100 - 40.9 - 0.906	19239.6	19.34	5011.54	3378.72	4387.62	0	0	0	1005.72	935.634	2649.1	0	0	0	6137.41	5940.73	45640.6	15457.2	13562.3	7999.31	310.141	192.335	398.283	1072.48	740.536	808.107	0	0	0	0	170.926	0	4821	3159.12	3930.76	0	0
8.78_1196.6254m/z		1196.63	522.596	1	8.78488	0.177983	7.7475e-05	9.77261e-05	Infinity	MeOH_upland	Whole root_lowland	100 - 54.4	2219.7	23.27	0	0	0	0	0	0	122.986	166.546	198.352	0	0	0	1235.57	7.15165	5416.38	211.746	17.5253	0	24.691	0	19.5989	0	0	0	0	0	0	0	0	0	0	0	0	0	0
8.80_331.2330m/z		331.233	703.368	1	8.79918	0.50535	3.17497e-08	6.64972e-08	147.599	Whole root_upland	Water_upland	100 - 22.1	4312.93	12.32	159.529	578.749	1098.26	14.7416	25.0749	79.7456	3121.36	7600.61	2216.82	11.7244	19.2253	56.7119	1701.05	295.6	581.301	136.993	194.583	625.973	2662.95	1951.01	2327.24	614.713	482.16	1183.21	2147.35	2572.93	2050.36	2030.67	1178.72	2272.89	153.464	541.133	983.906	16.2826	26.4789
8.80_362.2799m/z		362.28	772.542	1	8.79918	0.29235	5.77316e-15	1.02563e-13	Infinity	EtOAc_upland	Water_lowland	100 - 18.2 - 2.51	6705.41	20.23	883.674	4513.47	1448.93	0	0	0	3577.59	2311.27	3978.46	2.09916	0	1.14325	252.253	84.8261	131.934	102.853	102.853	143.659	5469.58	5123.25	9523.39	3461.86	1997.95	4343.28	2421.06	1184.9	5728.29	1158.07	957.878	4192.69	850.077	4220.11	1298.06	0	0
8.80_756.4664m/z		756.466	616.587	1	8.79918	0.669033	3.5757e-09	9.31027e-09	Infinity	MeOH_upland	Water_lowland	100 - 45.1 - 10.9 - 1.66 - 0.178	92461.8	30.25	1540.35	1011.56	887.355	0	0	0	1192.48	10246.4	49408.5	0	0	20.9261	8478.74	9392.8	259514	1574.15	1623.84	632.144	492.838	6004.5	21401.6	215.529	124.475	297.389	0	0	15.6469	0	1.62402	0	1481.79	945.814	794.96	0	0
8.81_1088.5596n	1088.56	1106.59	534.993	1	8.81348	0.448167	2.37863e-08	5.13177e-08	Infinity	MeOH_lowland	Water_lowland	100 - 56.7 - 17.9 - 3.22 - 0.404 - 0.0296	40829.8	12.98	21067.2	13775.1	18082.6	0	0	0	1388.37	1551.43	812.823	0	0	0	9182.96	31.6252	7682.68	37386.7	60654.1	24448.7	948.703	355.947	339.917	1898.78	2399.2	1967.88	0	0	0	0	634.015	0	20266.3	12879.8	16199.7	0	0
8.86_274.2795m/z		274.28	1019.16	1	8.85637	0.163683	0.143752	0.149023	2.29377	Whole root_lowland	MeOH_upland	100 - 16.2 - 1.14	21292.5	10.63	33387.8	13823.2	16666.6	16427.9	7948.13	7185.15	34057.5	12638.9	14265.3	14790.3	11414.5	7614.17	10155.1	9481.56	8211.69	6931.88	12733.6	9294.51	19969.8	8963.39	10062.5	16904.6	11048.3	9685.21	12962.6	8584.28	8546.17	12418.3	8433.08	9071.34	32118.5	12924.7	14931.2	18145.2	8393.18
8.87_387.3073m/z		387.307	793.432	1	8.87067	0.284483	2.36419e-06	3.52871e-06	305652	Whole root_upland	Water_lowland	100 - 45.9 - 2.4	1399.88	28.6	54.4466	80.9344	47.9355	0	0.01374	0	551.596	2595.56	1052.49	0	0	1.60724	70.2732	0.356807	420.499	29.9216	0.966988	0.130074	371.384	958.884	991.207	386.402	359.324	161.041	6.71282	9.7846	61.2528	326.111	175.395	126.977	52.3766	75.674	42.9442	0	0.0145093
8.87_431.3233m/z		431.323	749.499	1	8.87067	0.2845	8.28246e-08	1.58448e-07	739.29	MeOH_upland	Water_lowland	100 - 30.5 - 11.4 - 1.2	7399.28	13.67	669.404	651.494	2274.02	24.6413	3.94167	1.44292	1648.44	1078.24	1765.68	49.8809	4.65645	4.4431	10076.4	488.581	11632.8	3175.78	754.253	3931.18	1375.97	1050.42	1176.45	198.14	759.798	628.331	22.1063	15.1402	34.4877	67.1409	81.9757	21.4479	643.953	609.15	2037.24	27.2171	4.16238
8.87_533.3474m/z		533.347	651.378	1	8.87067	0.2845	5.72083e-08	1.13093e-07	Infinity	Whole root_upland	Water_lowland	100 - 33.3 - 5.45	27640.4	34.25	549.462	108.098	618.139	0	0	0	11831.6	50334.9	20754.6	0	0	0	2761.47	117.82	10933.5	1101.51	154.718	171.755	7159.83	19402.1	19169.8	2658.29	1407.84	1685.5	0	78.6785	6.9475	0	146.515	0	528.572	101.072	553.776	0	0
8.87_874.4940m/z		874.494	564.904	1	8.87067	1.57333	1.68876e-05	2.27606e-05	Infinity	MeOH_upland	Hexane_upland	100 - 48.2 - 12.4 - 2.2 - 0.222	113263	85.59	14195.5	61.2614	59194.1	40.0502	0	150.533	37551.3	12130.4	7293.2	63.8637	0	83.8394	251522	8177.4	80088.2	71535.8	904.051	107195	12205.6	732.525	1302.03	150.211	0	1639.22	0	0	0	0	0	0	13655.8	57.2797	53030.6	44.2368	0
8.88_268.1829n	268.183	578.404	698.312	1	8.88495	0.284483	8.15015e-13	6.42885e-12	Infinity	Whole root_upland	Water_lowland	100 - 24.9 - 1.67	1155.91	12.68	58.8043	47.2154	110.058	0	0	0	494.058	2166.79	806.878	0	0	0	399.5	48.9047	548.823	150.55	76.4187	126.588	529.322	1406.03	1090.9	190.165	147.306	170.044	15.3185	8.81808	16.192	38.8265	27.526	10.9949	56.5686	44.1466	98.5987	0	0
8.88_1241.6561m/z		1241.66	528.41	1	8.88495	0.23515	0.000495407	0.000584502	Infinity	MeOH_upland	Whole root_lowland	100 - 27 - 4.32	1384.18	43.68	0	0	0	0	0	0	363.451	263.135	140.467	0	0	0	2412.44	0	1740.09	0	0	0	189.855	0	33.8223	0	0	0	0	0	0	0	0	0	0	0	0	0	0
8.92_409.2904n	409.29	410.298	725.502	1	8.91998	0.583267	0	0	Infinity	Hexane_upland	Water_lowland	100 - 29.7 - 4.64	4188.5	17.15	397.304	702.187	695.194	0	0	0	2337.13	3268.49	1884.96	0	0	0	323.358	135.379	706.613	154.835	167.401	98.2742	2483.39	2141.48	3007.87	632.801	892.831	527.172	5348.33	3135.43	4081.72	1831.62	4510.47	1445.96	382.198	656.548	622.807	0	0
8.93_932.5024m/z		932.502	538.738	1	8.93427	2.02152	7.43874e-09	1.80353e-08	Infinity	MeOH_upland	Water_lowland	100 - 46 - 11.3 - 2.11 - 0.655	50425.3	59.39	118.63	52.9903	222.985	0	0	0	890.652	409.489	5326.6	2.47062	0	8.97191	23539.4	1647.92	126089	2270.3	1256.47	637.452	503.53	9.75	746.879	0	0	2.4698	0	0	0	7.54601	0	0	114.119	49.5462	199.767	0	0
8.93_1050.5653m/z		1050.57	538.136	1	8.93427	0.22085	2.85635e-05	3.76254e-05	Infinity	MeOH_upland	Water_lowland	100 - 50 - 14.2 - 2.36	8498.39	72.86	834.098	0	672.531	0	0	0	274.137	1506.28	2157.03	0	0	0	2908.21	114.26	22472.7	4629.39	55.671	1199.24	82.6823	0	390.1	0	0	0	0	0	0	0	0	0	802.386	0	602.504	0	0
8.95_339.2014m/z		339.201	593.764	1	8.94857	0.391	3.22996e-07	5.55149e-07	1368.4	EtOAc_upland	MeOH_lowland	100 - 19.5	1993	26.21	3.93906	4.51766	12.0869	5.47994	6.63622	12.3194	264.634	616.263	1003.23	5.40644	9.07421	6.75458	102.148	2.5915	295.259	4.05131	0.198695	0.119335	1373.22	1173.43	3432.36	12.433	13.2635	33.6105	124.223	126.659	272.766	158.581	38.4086	177.453	3.7893	4.22404	10.8284	6.05278	7.00781
8.95_376.2290n	376.229	394.301	763.465	1	8.94857	0.284483	5.10703e-15	9.40583e-14	Infinity	EtOAc_upland	Water_lowland	75.1 - 100 - 27.2	2532.32	14.97	1115.3	1463.87	1171.44	0	0	0	1272.79	1716.2	2143.72	0	0	0	1613.47	154.054	2364.53	2959.08	3033.98	1473.4	1919.42	1370.63	4306.92	318.346	411.104	447.287	903.947	1200.59	1230.7	183.298	307.737	169.209	1072.9	1368.73	1049.47	0	0
8.95_1028.5351n	1028.54	1046.57	543.73	1	8.94857	0.634	2.99663e-08	6.3091e-08	Infinity	MeOH_lowland	Water_lowland	100 - 50.9 - 3.15 - 1.1	13019	19.15	3494.52	3612.29	4873.8	0	0	0	52.2268	146.587	26.625	0	0	0	1176.38	4.63691	881.487	15101.9	16194.7	7760.32	13.5775	0.0135414	0	161.77	178.876	329.856	0	0	0	0	49.4241	0	3361.66	3377.51	4366.32	0	0
8.95_1058.5457n	1058.55	1076.58	539.413	1	8.94857	0.26375	1.15232e-09	3.44239e-09	Infinity	MeOH_upland	Water_lowland	100 - 51.4 - 19.1 - 4.52 - 36.6 - 18.5 - 5.04	14782.4	30.32	3689.09	1673.08	2992.06	0	0	0	6568.87	5783.44	1944.39	0	0	0	28940.7	140.653	15266	13422	7022.53	4632.57	6716.52	3097.84	1331.54	611.27	348.298	643.876	0	4.93754	0	0	39.1187	0	3548.83	1564.34	2680.52	0	0
8.96_290.2747m/z		290.275	946.209	1	8.96287	0.177983	0.561862	0.56411	1.6881	EtOAc_lowland	Hexane_lowland	100 - 14.4 - 1.04	5064.45	9.11	7213.25	4003.94	3157.28	4624.28	3054.53	3085.36	4763.37	2818.88	4289	7853.09	3351.97	3115.79	3834.34	3038.41	2614.38	2844.91	3400.22	3038.31	4782.85	3834.7	3531.77	4406.23	3562.27	7224.86	5768.41	2870.15	2638.95	2927	3384.86	2688.42	6939.01	3743.7	2828.53	5107.67	3225.57
8.96_563.3589m/z		563.359	637.056	1	8.96287	0.313083	6.13731e-13	5.03794e-12	Infinity	Whole root_upland	Water_lowland	100 - 22.1	1396.15	56.89	6.1596	3.98835	16.7825	0	0	0	477.582	3014.73	696.143	0	0	0	807.622	61.8314	748.806	522.396	251.467	158.635	319.538	1183.74	718.673	30.9357	12.8122	47.3515	0	0	0	0	0	0	5.92542	3.72913	15.0351	0	0
8.96_577.2176m/z		577.218	376.895	1	8.96287	0.284483	2.58475e-09	6.99783e-09	Infinity	EtOAc_lowland	Water_lowland	100 - 24.4 - 2.82	1012.89	21.32	210.677	277.32	54.3257	0	0	0	2.43679	3.67779	2.8222	0	0	0	0	0	0	5.29415	35.0254	0	9.44744	9.01435	123.583	1386.73	1292.2	359.739	0	0	0	0	0	0	202.668	259.296	48.6691	0	0
8.98_447.3192m/z		447.319	713.555	1	8.97717	0.163683	1.74815e-11	8.63322e-11	Infinity	MeOH_upland	Water_lowland	100 - 12	1192.84	11.06	25.7819	919.01	43.5444	0	0	0	110.592	121.186	384.511	0	0	0	819.861	991.798	1766.88	452.633	410.658	511.587	146.495	188.398	543.898	70.8273	125.826	66.4369	0	0	0	8.80192	52.1905	20.0188	24.8017	859.279	39.0104	0	0
8.98_962.5249m/z		962.525	545.381	1	8.97717	0.54825	0.00623649	0.00690555	Infinity	MeOH_upland	Water_lowland	100 - 42.3 - 27.9 - 9.28 - 2.75	1717.89	69.86	5.19304	0	5.44514	0	0	0	4.4481	6.17085	547.846	0	0	0	606.175	0	4547.48	31.5239	6.49716	16.1717	4.97515	19.8231	186.833	0	0	0	0	0	0	0	0	0	4.99561	0	4.87817	0	0
8.99_362.2759m/z		362.276	761.573	1	8.99147	0.177983	7.0013e-10	2.18993e-09	987.456	Hexane_upland	Water_lowland	100 - 21.9 - 2.71 - 0.0193	20504.1	43.73	1395.93	1403.5	6211.35	5.00884	49.4056	7.87922	12953.7	9048.27	24784.1	99.3776	26.0435	73.2633	417.223	346.366	948.036	18.0629	90.1635	396.466	12163	8979.67	24591.4	2185.06	2819.34	8102.3	18607.8	12046.3	30858.1	10138.8	7192.37	16930.2	1342.86	1312.28	5564.6	5.53244	52.172
9.01_316.2097n	316.21	317.217	685.628	1	9.00575	0.4053	7.24681e-09	1.76339e-08	2566.87	Hexane_upland	Water_lowland	100 - 22.3 - 2.21	148048	52.55	6991.71	7027.35	27133.8	5.32062	144.371	23.3381	70546.8	62746.1	190565	278.237	28.8163	236.125	4908.45	775.862	14669	155.808	472.954	1552.35	78956.6	59149.6	227661	10599.1	12197.6	37054.2	84257	42209	317679	62526.6	30718	97519.3	6725.89	6570.6	24308.5	5.8768	152.455
9.01_150.0716n	150.072	339.093	274.112	1	9.00575	0.2559	0	0	Infinity	Hexane_lowland	Water_lowland	100 - 15.1 - 1.33	5489.54	15.43	373.158	630.253	929.713	0	0	0	94.6153	141.785	122.632	0	0	0	21.1185	5.32249	11.9424	16.1051	10.8546	15.8526	130.13	161.316	177.627	182.172	304.609	544.37	84.0359	73.4275	168.306	5098.06	4159.34	7211.21	358.97	589.289	832.907	0	0
9.01_900.5019m/z		900.502	557.372	1	9.00575	0.327383	6.00102e-11	2.50198e-10	Infinity	MeOH_upland	Water_lowland	27.3 - 19 - 100	4246.24	48.95	81.1877	7.5991	130.433	0	0	0	467.65	535.733	1090.44	0	0	0	3384.58	529.46	8824.7	522.694	31.758	280.457	105.528	77.0378	203.879	0	0	4.24649	0	0	0	0	0	0	78.101	7.10519	116.852	0	0
9.01_916.5029m/z		916.503	548.703	1	9.00575	0.1637	0.00109497	0.00126041	Infinity	MeOH_upland	Whole root_lowland	100 - 35.8	1668.18	99.49	0	0	0	0	0	0	0	28.1595	246.987	0	0	0	124.275	101.263	4779.01	23.8207	4.83004	0	0	0	13.7808	0	0	0	0	0	0	49.9142	25.3402	0	0	0	0	0	0
9.02_325.0772m/z		325.077	237.446	1	9.02003	0.177983	4.87244e-12	2.89391e-11	Infinity	Hexane_lowland	Water_lowland	100 - 13.9 - 1.02	6325.22	27.44	494.65	27.6511	1299.5	0	0	0	155.236	677.934	277.727	0	0	0	0	0	0	0	7.6846	1.70718	27.151	27.7435	88.9501	317.636	609.279	639.15	734.523	1169.5	1564.01	7323.37	4321.21	7331.08	475.844	25.8539	1164.19	0	0
9.03_402.2300m/z		402.23	571.846	1	9.03435	0.177983	4.80664e-08	9.66383e-08	1401.23	MeOH_upland	Water_lowland	100 - 19.3 - 2.36	2869.29	33.87	260.693	1069.54	89.0092	5.22404	0	0.919038	399.581	452.417	2161.52	24.917	0.978525	0.409957	4507.02	2054.04	2046.8	2339.5	1062.37	1153.84	185.578	116.336	569.229	501.22	219.004	99.1207	31.892	21.8955	16.2729	98.5694	89.9241	29.4671	250.782	1000.03	79.7412	5.77013	0
9.03_379.2820n	379.282	418.252	601.891	1	9.03435	0.51965	2.57949e-12	1.67313e-11	35561.7	MeOH_upland	Water_upland	100 - 21.9 - 3.07	53813.9	13.55	797.884	6422.93	311.189	8.11472	0	0	667.766	743.617	1097.53	1.56987	2.9699	0	76813.1	44065	40563.7	49854.2	22727.2	25814.6	537	683.134	689.341	977.797	895.586	488.662	47.5381	14.9159	31.6796	342.991	262.668	202.674	767.549	6005.48	278.787	8.96298	0
9.03_195.1660n	195.166	429.257	598.038	1	9.03435	0.355983	2.84561e-07	4.93525e-07	45.4914	MeOH_upland	Hexane_lowland	100 - 22 - 0.858	3337.41	4.5	132.566	202.101	151.657	146.225	117.622	119.148	479.118	416.679	327.051	130.14	119.535	128.338	5930.13	459.053	3623.05	3822.68	1510.33	828.324	551.142	578.066	380.8	110.475	179.125	143.864	91.2842	92.4573	47.7365	64.0377	87.3575	68.6952	127.526	188.965	135.866	161.511	124.208
9.03_446.2832m/z		446.283	634.616	1	9.03435	0.2416	4.44089e-16	1.15033e-14	Infinity	MeOH_upland	Water_upland	100 - 45.6 - 8.86	11004.6	22.81	125.49	1212.3	96.5352	0.756113	0	0	414.254	306.096	670.577	0	0	0	11267.1	15967	5779.63	10707.5	6825.14	8273.68	337.884	393.671	708.82	273.751	305.673	169.833	0	0	0	76.8986	200.103	116.566	120.719	1133.51	86.4835	0.835153	0
9.03_928.5062m/z		928.506	545.221	1	9.03435	0.419583	6.10875e-09	1.51236e-08	Infinity	MeOH_upland	Water_lowland	72 - 31.3 - 100 - 26.6	1529.62	11.36	54.0041	42.961	49.1175	0	0	0	443.42	786.623	335.808	0	0	0	917.288	342.927	3328.65	209.12	194.965	86.4927	35.6504	0	0	17.6515	14.7994	10.3517	0	0	0	0	9.51977	0	51.9509	40.1688	44.0032	0	0
9.05_321.2489m/z		321.249	774.831	1	9.04863	0.37025	2.71083e-11	1.26853e-10	20547.4	Hexane_lowland	Water_lowland	100 - 20.6 - 2.16 - 0.174 - 0.0835	34404.7	9.1	14523.4	11875.5	10809.1	2.54105	0	2.48217	17397.9	15763	9136.45	7.09089	0	2.97314	2159.63	17.8607	603.289	456.774	665.242	455.24	20035.1	16684.3	11285.5	25885.7	16040.2	22192	17367.5	15708.5	14493.8	49010.6	13928.1	40275.4	13971.2	11103.6	9683.63	2.80667	0
9.05_416.2473m/z		416.247	594.122	1	9.04863	0.15725	0.000127809	0.000158088	333.02	Whole root_upland	Water_lowland	100 - 18.9	1616.25	34.13	365.338	214.11	206.911	13.0872	1.47271	0	920.221	657.32	3271.2	100.529	0	0	521.97	44.3862	356.943	318.887	148.153	69.3156	596.623	311.639	1070.51	854.596	376.727	196.513	424.355	59.2142	36.2849	53.8011	97.3344	13.7662	351.448	200.194	185.367	14.4552	1.55518
9.05_683.5048n	683.505	666.501	752.433	1	9.04863	0.2702	5.58109e-13	4.65864e-12	Infinity	EtOAc_upland	Water_lowland	100 - 51.1 - 23.6 - 4.96	2546.22	14.06	0	0	5.39033	0	0	0	944.517	1664.98	547.823	0	0	0	1.24095	0	0	0.00973169	0	0	2483.76	2931.43	2223.48	20.7723	7.11074	28.4575	679.153	936.021	419.934	179.893	10.7007	94.2433	0	0	4.82907	0	0
9.06_267.2159m/z		267.216	808.024	1	9.06293	0.405283	1.20514e-07	2.22877e-07	10446.2	EtOAc_upland	Water_lowland	100 - 17.4	7334.75	9.34	552.573	551.095	467.107	0	2.10643	0	4429.55	7112.99	2273.75	2.964	0	1.88752	679.877	0.0170824	307.276	21.1834	28.3034	17.9555	7236.96	8862.59	5904.69	1076.06	716.691	1020.84	2833.95	3561.83	1963.02	2564.76	540.631	1638.38	531.565	515.277	418.47	0	2.22438
9.06_344.2597n	344.26	345.249	720.914	1	9.06293	0.433867	5.99177e-11	2.50198e-10	Infinity	EtOAc_upland	Water_upland	100 - 42.6	1612.3	7.28	117.938	212.222	183.025	0	0	0.958847	1574.12	1906.51	963.911	0	0	0	93.829	14.1722	9.82056	66.9966	10.2194	0.519242	1480.05	1748.4	1608.46	611.183	325.361	397.31	1205.84	1393.66	1328.74	1290.6	443.189	641.797	113.454	198.428	163.967	0	0
9.06_464.2938m/z		464.294	632.796	1	9.06293	0.163683	6.5969e-09	1.61898e-08	Infinity	MeOH_lowland	Water_lowland	100 - 19.2	1009.64	33.33	4.06981	11.2108	0	0	0	0	16.2308	11.7355	8.21083	0	0	0	693.417	170.121	552.207	2764.44	157.157	107.319	12.9703	43.137	10.6828	5.95002	1.96629	8.61743	0	0	0	2.97925	1.04468	1.96735	3.91508	10.4821	0	0	0
9.06_733.3868m/z		733.387	527.411	1	9.06293	0.1923	7.85678e-11	3.14772e-10	Infinity	EtOAc_upland	Whole root_lowland	100 - 34.6 - 49.6 - 23.1 - 6.68	1396.2	31.32	0	0	0	0	0	0	455.513	898.621	123.057	0	0	0	3.09813	1.8613	0	4.58239	0.443922	0.444297	1475.08	1833.57	879.937	0	0	0	637.838	869.499	459.921	33.494	0	12.181	0	0	0	0	0
9.06_730.3788n	730.379	772.462	597.496	1	9.06293	0.2702	1.22954e-05	1.68888e-05	Infinity	MeOH_upland	Water_lowland	100 - 39	2958.9	25.41	75.6359	0.0109143	61.6206	0	0	0	347.143	2198.04	1357.05	0	0	0	893.011	132.471	7851.22	248.226	0	105.057	1099.22	1786.03	1294.09	7.50123	5.43544	29.1878	364.176	539.235	245.457	18.9871	0	3.54129	72.7603	0.0102049	55.2045	0	0
9.08_208.1501n	208.15	241.199	826.003	1	9.07723	0.3846	5.55637e-10	1.79476e-09	43.7963	EtOAc_upland	MeOH_lowland	100 - 12.3	1101.72	3.93	61.3309	95.7104	73.333	66.9321	67.4886	71.8645	993.214	1555.41	457.099	62.1053	73.9036	57.8136	125.511	36.0253	56.75	17.5201	25.9777	31.9691	1163.62	1433.08	708.471	130.021	79.2451	100.934	867.673	1046.46	649.167	402.964	103.921	186.604	58.9991	89.4897	65.6973	73.9287	71.2676
9.08_224.1815n	224.181	257.231	898.568	1	9.07723	0.3131	2.45506e-07	4.29501e-07	3901.2	EtOAc_upland	MeOH_lowland	100 - 14.5	5854.82	4.84	155.283	249.077	158.448	8.14326	7.41274	7.95331	4584	7100.4	2004.75	4.70661	4.28977	1.36709	615.416	0	189.16	0.825894	3.67643	0	6388.03	7112.16	4064.25	328.851	287.091	437.268	3749.08	4720.51	2426.3	812.423	173.233	404.037	149.379	232.888	141.95	8.9945	7.82781
9.08_320.2411n	320.241	303.238	784.243	1	9.07723	1.13155	1.51806e-11	7.60927e-11	21249	EtOAc_upland	Water_upland	100 - 19.1 - 0.255 - 0.0137	86828	20.13	4497.08	6780.72	3899.28	4.27324	8.2916	1.4063	69648.8	102903	28832.5	1.78641	7.07544	3.39682	10895.4	87.164	2915.9	251.737	276.901	184.383	93956.5	113576	52951.9	9475.82	5944.67	9167.92	61366.4	77331	39938.2	20056.4	4534.7	12365.8	4326.1	6340.01	3493.27	4.71994	8.75589
9.08_305.2486m/z		305.249	814.47	1	9.07723	0.163683	1.11022e-16	3.53773e-15	Infinity	EtOAc_upland	Water_lowland	100 - 11.5	1863.32	10.19	71.3976	95.5415	67.1535	0	0	0	844.79	1449.06	835.644	0	0	0	138.319	26.0323	111.742	0.729355	1.83403	0	1515.22	2059.01	2015.72	150.614	110.089	140.753	626.647	754.365	646.051	497.484	133.767	258.278	68.6831	89.3318	60.1612	0	0
9.08_159.1338n	159.134	382.279	729.498	1	9.07723	0.327383	3.90133e-11	1.73465e-10	Infinity	Hexane_upland	Water_lowland	100 - 21.6 - 12.9 - 3.79	1630.28	16.67	53.7423	791.161	88.081	0	0	0	1397.62	1659.26	703.94	8.61716	0	0	168.74	28.2639	53.9044	8.46149	4.22467	5.36411	1732.8	1757.43	1278.51	294.394	359.806	259.798	1680.35	1883.83	1326.66	433.213	223.097	260.101	51.699	739.74	78.9096	0	0
9.08_430.3154n	430.315	431.323	748.07	1	9.07723	0.427533	0.000432827	0.000512776	49.5372	MeOH_upland	Water_lowland	100 - 62.7 - 20.6 - 0.318	3292.03	10.87	2265.32	2382.5	1443.96	109.84	43.6519	45.8756	1561.17	2761.73	1770.73	368.378	58.0579	46.49	3927.77	307.941	5640.38	5305.82	187.702	1682.59	1444.4	1646.87	1797.46	2422.96	1185.49	1183.33	138.809	31.8135	58.8362	943.658	1406.24	49.4155	2179.19	2227.65	1293.61	121.322	46.0962
9.08_304.2681n	304.268	647.497	767.873	1	9.07723	0.284483	3.60822e-14	4.65821e-13	Infinity	EtOAc_upland	Water_upland	100 - 58.8 - 5.35	3348.61	12.63	161.122	440.875	116.737	0	0	3.17321	3009.43	3472.83	1339.15	0	0	0	105.088	26.3968	8.39817	0	0	0	3732.02	3734.88	2578.92	464.438	362.001	438.429	3059.35	3301.01	2432.27	1483.4	248.974	886.218	154.996	412.22	104.582	0	0
9.08_666.4778n	666.478	684.513	749.714	1	9.07723	0.220867	1.28129e-11	6.53668e-11	Infinity	Hexane_upland	Water_lowland	100 - 36.4 - 11.4 - 2.14	3596.62	29.96	99.748	55.1898	51.6331	0	0	0	2302.22	3202.44	863.772	0	0	0	26.0854	0	0	0	0	0	3566.65	4026.55	2157.65	273.269	96.6052	235.04	3603.12	4697	2489.75	2475.93	109.546	1337.87	95.9557	51.6027	46.2569	0	0
9.08_724.4233n	724.423	742.45	606.311	1	9.07723	0.576833	0.00153152	0.00175087	Infinity	MeOH_lowland	Water_upland	100 - 40.9 - 10.2 - 1.47 - 0.16	24849.9	30.47	20059.3	14.1611	13074	48.3936	0	2.70819	10309.4	2836.4	4006.92	0	0	0	47066.5	309.373	21983.3	56177.6	21.3819	18350.8	6102.14	1772.49	2364.35	2623.46	1.31045	1549.89	520.593	638.101	336.773	46.8957	0	12.2919	19296.7	13.2407	11712.7	53.4524	0
9.08_918.5158m/z		918.516	561.509	1	9.07723	0.263767	2.56542e-06	3.80878e-06	Infinity	MeOH_upland	Water_upland	100 - 46 - 14.7 - 2.83 - 0.395 - 0.0528	22349.8	91.67	12592.1	44.5319	8200.23	2.45628	0	0	990.962	3134.93	8950.6	0	0	0	8691.24	2311.39	56046.6	41932.2	155.844	12878.9	310.749	145.976	1124.52	133.051	0	213.467	0	0	0	23.8425	12.1853	0	12113.3	41.6375	7346.39	2.71304	0
9.11_1062.5399m/z		1062.54	508.135	1	9.11227	3.37393	1.91408e-08	4.2133e-08	Infinity	MeOH_upland	Water_lowland	100 - 51.3	13576.4	15.72	566.238	680.847	991.701	0	0	0	4809.62	4836.77	3619.64	0	51.3295	0	17043.1	3053.07	20632.9	5965.72	5757.42	3998.35	1274.88	4.69968	760.78	3.69265	11.5876	45.5707	0	0	0	0	8.9491	0	544.71	636.595	888.441	0	0
9.13_379.2556m/z		379.256	674.041	1	9.12655	0.341667	1.92069e-14	2.764e-13	Infinity	Whole root_upland	Water_lowland	100 - 33.7	6228.54	5.72	791.614	1052.48	1516.67	0	0	0	3839.64	5141.74	9704.25	0	0	0	58.4774	4.33027	32.8923	12.1182	5.39203	1.68033	282.06	354.121	250.991	180.931	173.814	154.536	267.045	250.299	280.677	532.012	412.181	847.449	761.517	984.076	1358.75	0	0
9.13_468.2448n	468.245	451.242	535.225	1	9.12655	0.398883	1.26883e-09	3.74034e-09	3208.76	MeOH_upland	Water_upland	100 - 37.5 - 4.59	1440.62	13.55	13.1196	2.50609	36.9721	0	0.46029	0.911105	566.987	480.743	855.027	0.168427	0.521797	0.656669	1357.85	290.416	2673.6	16.1598	0.103151	0.079876	402.712	328.689	430.123	324.47	97.7246	119.822	0.0895086	0.0362231	2.37218	20.3624	31.019	9.43505	12.6208	2.34321	33.1224	0	0.486064
9.13_1180.6305m/z		1180.63	534.042	1	9.12655	0.1923	0.00102587	0.00118358	Infinity	MeOH_upland	Water_lowland	100 - 54.1 - 15.1 - 2.23	3390.73	56.62	5.68742	0	15.8203	0	0	0	1659.35	913.109	512.186	0	0	0	5156.86	0	5015.34	164.215	25.3097	13.6194	948.14	0	214.582	0	0	0	0	0	0	0	0	0	5.47119	0	14.173	0	0
9.14_834.3457m/z		834.346	414.278	1	9.14085	0.213017	1.08498e-06	1.70114e-06	Infinity	EtOAc_lowland	Water_lowland	100 - 37.7 - 7.64	1246.93	49.73	584.9	449.002	186.794	0	0	0	0	0	0	0	0	0	0	0	0	0	139.479	0	0	0	13.3363	1540.3	1752.18	448.298	0	0	0	0	11.9208	0	562.663	419.819	167.344	0	0
9.16_304.2051n	304.205	305.231	758.209	1	9.15515	0.263817	2.02061e-14	2.87686e-13	Infinity	EtOAc_upland	Water_lowland	100 - 12.6	1299.93	7.48	164.82	289.323	206.004	0	0	0	702.588	1060.57	852.044	0	0	0	230.424	31.4297	266.357	62.9672	24.1073	10.4975	1137.62	1446.76	1315.41	380.911	442.542	413.81	538.747	467.975	823.846	772.033	466.652	281.242	158.554	270.519	184.554	0	0
9.16_518.3186n	518.319	536.354	659.121	1	9.15515	0.1637	3.30846e-13	3.05367e-12	Infinity	MeOH_upland	Water_lowland	100 - 27.2 - 4 - 0.351	53529.4	10.8	0	7.36517	1.83042	0	0	0	108.287	170.339	42.4927	0	0	0	99308	5548.93	55731.2	60625.1	24251.8	13881.8	50.444	324.518	92.4158	20.3195	17.6901	21.9695	2.00646	8.0625	2.22808	1.99255	0	0	0	6.88647	1.63983	0	0
9.16_546.3503n	546.35	564.384	680.526	1	9.15515	0.2209	5.52114e-12	3.22669e-11	Infinity	MeOH_lowland	Whole root_lowland	100 - 26.9 - 4.14	14111.5	38.09	0	0	0	0	0	0	2.30626	53.1938	2.00724	0	0	0	10242.6	3843.16	3537.35	19881.5	13208.2	9244.7	11.0407	61.1405	0.311503	0	0	0	0	0	0	0	0	0	0	0	0	0	0
9.16_806.3149m/z		806.315	390.533	1	9.15515	0.1923	3.92852e-12	2.4081e-11	Infinity	EtOAc_lowland	Water_lowland	100 - 39.6 - 7.42	1251.9	52.68	194.208	227.846	55.8776	0	0	0	7.66439	34.5684	45.7881	0	0	0	0	0	0	0	2.50709	0	77.2358	32.2985	547.411	1789.98	1449.5	516.22	0	0	0	0	0	0	186.825	213.037	50.0594	0	0
9.17_388.2552m/z		388.255	657.424	1	9.16945	0.206583	1.16014e-07	2.15149e-07	263243	Whole root_lowland	Water_upland	100 - 23.5 - 20.3	1625.23	12.66	300.064	4453.36	122.268	0	0	1.80648	237.014	183.951	219.447	0.0185217	0	0	51.4035	0.870832	31.5341	29.4707	17.0499	10.1179	216.635	165.822	324.938	811.084	162.332	123.504	37.0886	39.9132	52.6356	90.6769	74.6436	67.8802	288.656	4163.91	109.537	0	0
9.17_487.3032m/z		487.303	622.148	1	9.16945	0.255917	3.79252e-13	3.3917e-12	Infinity	Whole root_upland	Water_lowland	100 - 47 - 11.5 - 9.7	1442.84	30.32	6.61839	12.4722	49.0428	0	0	0	1898.68	2104.61	325.239	0	0	0	628.896	126.972	263.405	4.18674	7.85114	6.09735	400.101	361.751	180.873	73.0263	23.1776	28.5272	0	0	0	0	1.30636	0	6.36676	11.6616	43.9362	0	0
9.18_317.2173m/z		317.217	685.168	1	9.18373	0.177967	6.18333e-10	1.9672e-09	18956.8	Hexane_upland	Water_lowland	100 - 23.7 - 2.01	128777	10.47	1472.78	2219.9	15971.7	0	5.32057	15.059	92589.5	181846	59986.2	433.325	191.014	75.3668	8359.66	1903.17	4863.7	74.9868	121.548	624.657	88057.9	114088	74984.9	1766.84	2052.71	18865.6	122869	144209	119253	26628.8	5617.48	62366.1	1416.79	2075.62	14308.6	0	5.61849
9.18_1238.6374m/z		1238.64	514.592	1	9.18373	0.355967	0.000180557	0.000220279	Infinity	MeOH_upland	Water_lowland	100 - 59.9 - 16.4	20229.3	100.73	95.5776	0	22.5821	0	0	0	1111.93	2103.51	8178.06	0	0	0	7665.96	0	53021.8	771.735	16.0935	76.516	412.455	53.8371	2352.45	0	0	0	0	0	0	0	0	0	91.9438	0	20.2308	0	0
9.20_281.1727n	281.173	299.206	690.095	1	9.19803	0.1923	1.72614e-11	8.56272e-11	Infinity	Hexane_upland	Water_lowland	100 - 16.6 - 0.768	2966.04	17.13	32.8611	142.829	218.391	0	0	0	1928.25	3654.61	1912.73	2.0442	0	0	123.98	18.0964	145.72	2.75965	0	5.49845	1928.31	2626.46	2913.94	77.2361	51.3747	258.395	2559.84	2802.56	3535.71	747.698	119.043	1367.53	31.6117	133.546	195.652	0	0
9.20_903.5231m/z		903.523	578.909	1	9.19803	0.284483	2.00702e-07	3.57031e-07	Infinity	MeOH_upland	Water_lowland	100 - 53.3 - 8.36	6872.09	38.15	2245.18	35.4873	911.49	0	0	0	709.962	756.482	1352.84	0	0	0	4805.58	416.516	15394.2	9558.06	76.4869	1541.25	351.826	116.239	597.744	168.186	0	95.7173	0	0	0	0	0	0	2159.82	33.1808	816.582	0	0
9.21_362.2750m/z		362.275	759.066	1	9.21233	0.177967	1.83482e-08	4.05661e-08	5522.76	Hexane_lowland	Water_lowland	100 - 21.1	6651.57	12.61	221.772	274.947	3345.9	0	0	3.61318	2230.92	2706.02	2859.18	104.152	47.715	16.5152	441.801	460.11	146.623	30.2044	30.5059	140.425	2232.93	2634.09	3474.12	330.814	390.018	4045.64	3236.21	2673.99	3429.74	2596.04	1183.61	16175.1	213.341	257.077	2997.52	0	0
9.23_352.1021n	352.102	385.136	351.922	1	9.22662	0.476833	2.4869e-14	3.39623e-13	Infinity	Hexane_lowland	MeOH_upland	100 - 19.4 - 1.83	10858.8	21.35	800.862	1447.57	818.122	0.0358292	0	0	50.7848	165.724	122.918	0.665869	0	0	0	0	0	11.5476	39.8256	3.41099	48.9567	39.75	328.59	2079.58	1928.81	660.149	359.294	382.316	1013.11	12402.7	8192.82	11980.9	770.413	1353.49	732.935	0.0395746	0
9.23_1252.6523m/z		1252.65	520.723	1	9.22662	0.3703	0.000283791	0.00034043	Infinity	MeOH_upland	Water_lowland	100 - 53.2 - 19.3	1188.35	20.02	74.7945	78.8664	11.8748	0	0	0	254.923	348.333	381.771	0	0	0	1089.37	0	2475.67	390.497	463.189	19.4106	165.254	0	121.858	0	0	0	0	0	0	0	0	0	71.9509	73.7405	10.6383	0	0
9.26_424.3128m/z		424.313	737.093	1	9.26165	0.19235	3.14365e-08	6.59099e-08	Infinity	Whole root_upland	Water_lowland	100 - 20.6 - 3.79 - 1.74	1152.63	34.36	685.889	346.643	907.478	0	0	0	854.339	1001.61	1601.93	0	0	0	3.6199	0	33.3409	7.91562	6.7849	0	80.862	120.799	182.676	383.067	151.599	167.503	15.1375	41.7958	1.58917	153.969	15.5071	57.6276	659.812	324.113	812.988	0	0
9.26_1045.5022m/z		1045.5	480.371	1	9.26165	0.220917	2.59625e-07	4.53413e-07	Infinity	MeOH_upland	Water_lowland	100 - 52.8 - 13.3	5652.03	34.4	27.8525	0	30.942	0	0	0	3278.82	2270.18	1643.93	0	0	0	7531.71	1229.72	8194.65	247.555	97.9161	24.68	763.438	0	403.318	0	0	0	0	0	0	0	0	0	26.7936	0	27.7202	0	0
9.28_314.1946n	314.195	315.202	640.545	1	9.27595	0.519767	5.52949e-11	2.35185e-10	476.217	Hexane_upland	Water_lowland	100 - 19	11840.8	6.83	202.853	1111.81	359.07	25.9109	25.9963	22.6854	990.508	1685.82	1209.18	27.9602	26.2489	24.3805	50.3349	30.6962	24.4104	29.2737	34.4677	18.7	2214.25	645.554	6193.29	633.655	888.824	691.426	11070.3	1825.51	22626.4	7338.12	10204.6	7577.62	195.141	1039.55	321.682	28.6195	27.452
9.28_369.1896m/z		369.19	513.444	1	9.27595	0.26385	1.5743e-13	1.63751e-12	Infinity	EtOAc_upland	Water_lowland	100 - 13.7	1026	2.39	2.19512	5.16464	0	0	0	0	60.5632	167.908	125.592	0	0	0	0.0109515	0	0	0	0	0	974.902	205.171	1897.92	30.3253	118.685	50.0706	93.2302	148.831	127.695	210.852	205.408	201.046	2.11167	4.82897	0	0	0
9.28_1106.5918m/z		1106.59	534.762	1	9.27595	0.220917	9.91689e-06	1.3782e-05	Infinity	MeOH_lowland	Water_lowland	100 - 53.1 - 15.5 - 2.46 - 0.408	4647.15	94.24	2816.21	227.959	857.864	0	0	0	124.018	239.772	815.882	0	0	0	666.312	0	10103.8	10699.2	1728.09	1514.16	43.86	58.2325	428.577	423.899	19.4003	105.811	0	0	0	0	2.09722	0	2709.14	213.143	768.54	0	0
9.29_354.1170n	354.117	355.125	351.082	1	9.29023	0.192367	1.87628e-14	2.72944e-13	Infinity	Hexane_upland	Water_upland	100 - 20.1 - 2.14	46094	9.57	178.5	100.926	111.856	1.42139	0	0	15238.7	34850.1	20648.3	0	0	0	156.886	6.73735	257.808	0	0	0	3649.08	3795.37	5871.68	67.0058	24.598	29.7664	41112.7	49502.5	47667	7038.42	1050.37	1468	171.714	94.3667	100.209	1.56998	0
9.29_416.2873m/z		416.287	690.159	1	9.29023	0.213117	4.9738e-13	4.23089e-12	75541.1	EtOAc_upland	Water_upland	100 - 22.3 - 2.54	4233.53	13.88	368.559	475.554	635.703	0.376833	0.0150038	0	3048.29	3518.2	4028.71	0.0032013	0.1468	0.0181263	2101.14	119.832	148.355	59.1199	206.676	131.222	5039.2	2340.47	5320.91	1404.02	1583.96	1137.96	81.3399	139.13	84.2147	270.113	630.527	82.9476	354.547	444.646	569.511	0.416224	0.0158439
9.29_468.2832m/z		468.283	604.85	1	9.29023	0.341817	3.65205e-09	9.47833e-09	Infinity	EtOAc_upland	Water_lowland	100 - 30.9 - 4.48 - 0.719	4486.63	22.67	28.2743	1.83774	16.4789	0	0	0	1882.15	3039.64	1295.76	0	0	0	240.105	14.3597	776.375	0	0	0	5008.94	5136.23	3314.71	6737.31	316.308	2986.11	2.56658	35.7345	1.195	19.1696	5.00648	0	27.1993	1.7183	14.7631	0	0
9.32_274.1989n	274.199	275.206	748.378	1	9.31885	0.812117	3.10862e-14	4.09217e-13	5225.91	Hexane_lowland	Water_lowland	100 - 17.1	20618.3	11.49	831.2	734.73	3320.12	7.34597	2.54234	1.94788	1216.05	1473.07	1074.47	5.76128	6.19265	3.65895	166.855	33.81	101.094	33.0458	51.45	77.9123	1695.66	1964.71	2135.85	1283.41	972.176	895.629	2621.51	1396.01	3978.07	12445.5	18257.5	31151.8	799.598	686.976	2974.42	8.11387	2.6847
9.32_351.1290m/z		351.129	367.458	1	9.31885	0.370333	3.46088e-09	9.0465e-09	1848.92	Hexane_lowland	Water_upland	100 - 26.4	1102.51	10.37	120.539	308.767	155.28	1.48266	0	1.56165	30.4942	35.983	50.5446	0	0	1.78889	47.8852	2.22775	67.1709	37.6474	32.133	24.2017	13.5344	20.7325	20.3205	188.445	227.538	226.186	22.2378	44.0871	62.7771	1365.25	496.917	1445.35	115.956	288.699	139.112	1.63765	0
9.33_350.2401m/z		350.24	685.613	1	9.33315	0.376817	3.11973e-14	4.09337e-13	Infinity	Hexane_upland	Water_lowland	100 - 24.2	6957.87	5.06	905.075	5746.91	1054.78	0	0	0	952.598	1529.84	886.552	0	0	0	167.554	17.6737	130.21	95.6567	166.321	87.298	2916.01	2102.92	5195.81	3833.91	3034.81	2144.25	6793.66	1443.99	12636	6274.65	6939.37	6692.59	870.665	5373.39	944.951	0	0
9.33_664.4096n	664.41	665.417	626.427	1	9.33315	0.1781	3.0348e-07	5.24075e-07	Infinity	Hexane_upland	Whole root_lowland	100 - 39.4 - 0.472	2628.9	78.41	0	0	0	0	0	0	0	2.15672	0	0	0	0	0	0	0	0	0	0	36.3048	5.74318	543.403	0	0	0	1480.85	11.6646	6394.17	461.988	1366.73	330.184	0	0	0	0	0
9.35_334.2164m/z		334.216	647.41	1	9.34747	0.163783	2.90967e-12	1.86024e-11	Infinity	Hexane_upland	Water_lowland	100 - 12.7	13172.8	28.31	71.986	316.543	174.459	0	0	0	461.499	651.04	930.495	0	0	0	12.4805	0	3.08859	0	1.68167	1.75262	2285.68	352.031	7124.38	247.888	677.383	504.544	12314.2	1828.72	25375.5	7558.12	11837.2	7372.63	69.2491	295.97	156.294	0	0
9.35_378.2710m/z		378.271	716.499	1	9.34747	0.163767	5.17364e-14	6.27558e-13	Infinity	Hexane_upland	Water_lowland	100 - 30.8 - 5.66	10959	25.42	618.584	2472.5	877.185	0	0	0	2863.8	6179.79	2985.13	0	0	0	63.8717	9.32027	49.5688	21.8035	79.0348	69.4379	2891.9	599.797	8093.89	1464.3	2376.77	1511.53	13486.9	3051.53	16338.4	8241.61	13033.2	9033.51	595.065	2311.8	785.849	0	0
9.36_1222.6428m/z		1222.64	525.766	1	9.36177	0.376817	1.03061e-05	1.42983e-05	Infinity	MeOH_upland	Water_lowland	100 - 57.9 - 16.6	8009.03	12.18	4.73055	42.907	66.3868	0	0	0	2146.35	2321.27	2715.56	0	0	0	7949.05	0	16078	63.6838	110.788	84.306	1589.15	214.379	1422.5	0	0	0	0	0	0	0	0	0	4.55069	40.1183	59.4743	0	0
9.38_214.2569m/z		214.257	1199.07	1	9.37608	0.163767	0.0656657	0.0687837	166.635	MeOH_lowland	EtOAc_upland	100 - 15	6706.08	4.01	186.753	53.1125	51.3511	139.53	47.2256	38.901	66.3055	47.8918	47.9155	44.886	48.3474	47.9096	42.0244	76.5863	35.715	19851.3	193.532	73.3768	40.362	37.3985	42.9716	52.623	43.0843	45.4691	40.4791	49.9891	38.6024	507.348	74.4603	356.613	179.653	49.6605	46.0042	154.116	49.87
9.38_916.5052m/z		916.505	551.232	1	9.37608	0.256017	0.000160732	0.00019705	Infinity	MeOH_upland	Water_lowland	100 - 42.8	5276.91	36.23	10.4235	0	0	0	0	0	18.8899	13.4278	146.004	0	0	0	647.266	20.7468	15162.7	2.95508	3.59503	1.6514	0	73.0414	54.607	0	0	2.2455	0	0	0	0	0	0	10.0272	0	0	0	0
9.39_1019.5752m/z		1019.58	564.177	1	9.3904	0.206683	0.00021157	0.000256633	Infinity	MeOH_upland	Water_lowland	100 - 26.5 - 4.24	1707.69	58.9	0	2.11288	44.3913	0	0	0	866.306	395.219	294.015	0	0	0	3136.55	0	1986.52	5.61717	34.8332	3.12506	617.983	18.5139	146.875	0	0	0	0	0	0	0	0	0	0	1.97556	39.7691	0	0
9.40_345.2487m/z		345.249	720.457	1	9.40472	0.256	2.04516e-06	3.09044e-06	Infinity	Whole root_upland	Water_upland	100 - 26.1	1673.21	37.62	73.4161	31.7081	16.6347	0	0	1.0224	1123.82	3734.69	161.107	0	0	0	67.0236	21.2524	25.1682	105.463	19.4251	9.88622	396.109	484.654	215.039	169.794	0	8.25688	646.608	2512.49	205.795	150.572	28.844	120.982	70.6249	29.6472	14.9026	0	0
9.40_1004.5568m/z		1004.56	554.272	1	9.40472	0.221017	0.00182274	0.00207612	Infinity	MeOH_upland	Water_lowland	100 - 44 - 9.9	1128.66	40.34	0	0	35.3313	0	0	0	337.982	159.185	382.849	0	0	0	1237.41	0	2148.59	0	0	0	250.665	0	231.458	0	0	0	0	0	0	0	0	0	0	0	31.6525	0	0
9.42_270.2064n	270.206	253.203	802.173	1	9.41902	0.341833	9.02546e-08	1.7174e-07	259.625	EtOAc_upland	Water_upland	100 - 16.8 - 1.26	2806.58	11.65	143.198	199.147	255.143	15.0025	18.0202	43.2339	1676.16	2167.03	490.402	11.9671	10.9945	9.4687	1358.91	173.27	1818.24	144.047	230.198	209.21	5237.76	2849.99	331.979	18.3688	25.3948	31.0948	279.536	331.513	266.188	166.064	110.145	107.934	137.754	186.204	228.577	16.5708	19.0293
9.42_399.3328m/z		399.333	833.483	1	9.41902	0.1638	2.63319e-05	3.47887e-05	Infinity	EtOAc_upland	Water_lowland	100 - 25.6	4968.6	84.48	0	0	3.45641	0	0	0	2583.84	2884.08	15.7678	0	0	0	473.836	5.69515	107.865	0	0	0	10437.4	4429.23	39.1463	0	0	0	18.247	11.8168	0.961749	27.1254	4.29806	0	0	0	3.09651	0	0
9.44_240.1797n	240.18	273.191	697.706	1	9.43975	0.178083	4.01709e-08	8.23308e-08	241.407	Whole root_upland	MeOH_lowland	100 - 13.3 - 5.1	1132.11	24.88	36.3562	108.034	68.2646	10.2479	12.5988	6.06215	748.564	2282.62	365.14	8.44643	11.13	14.0161	77.6687	2.20747	49.0008	6.79551	5.19256	2.08081	720.514	1763.55	647.832	69.9919	56.0506	38.2985	749.254	1017.6	528.771	735.777	182.61	321.614	34.974	101.012	61.1566	11.3192	13.3043
9.44_317.2175m/z		317.217	685.5	1	9.43975	0.220983	6.12784e-11	2.54429e-10	Infinity	EtOAc_upland	Water_lowland	100 - 20.1	20872.7	39.73	85.5678	358.471	891.784	0	0	0	13023.2	41387	7374.53	0	0.00108862	0	1449.59	39.7069	663.501	0	14.4317	28.4365	12826.3	35844.4	13947.2	214.757	237.157	426.522	15763.8	27447.7	11419.6	2427.66	579.168	4166.03	82.3146	335.172	798.928	0	0
9.44_1106.5925m/z		1106.59	535.406	1	9.43975	0.163783	0.00406692	0.00454206	Infinity	MeOH_upland	Water_lowland	100 - 53.1 - 15.1	3395.72	84	5615.55	0	1591.64	0	0	0	228.215	934.518	1974.37	0	0	0	794.615	0	9392.55	4488.68	23.0598	2098.96	194.07	388.911	1516.73	1414.8	0	416.951	0	0	0	0	0	0	5402.05	0	1425.92	0	0
9.45_414.2123n	414.212	415.22	528.733	1	9.45405	0.313233	0.00395874	0.00442616	16.4593	EtOAc_lowland	Water_lowland	100 - 24.5 - 3.2 - 0.0157	60897.9	22.4	22527	4335.56	2782.01	8643.35	1410.89	1045.49	12835.4	2847.5	5733.05	9681	1730.92	1123.67	16563.1	4581.71	10608.9	8303.59	8357.53	5468.48	28855.7	21588	16314.9	88608.2	17152.3	76933.3	9331.69	3102.41	3111.4	4421.33	5297.15	2491.99	21670.5	4053.77	2492.34	9546.88	1489.89
9.45_460.2780m/z		460.278	603.95	1	9.45405	0.192383	0.0140861	0.0152195	21.1252	EtOAc_lowland	Hexane_lowland	100 - 25.6 - 3.47 - 0.187	41121.6	12.22	14968.7	2899.14	1096.8	9131.86	1608.5	1210.86	4916.83	506.021	2258.1	9619.24	1872.77	1235.12	7217.13	4608.74	1750.93	4178.28	3610.08	3287.4	7770.19	4288.1	4941.21	57240.8	14955.5	51168.6	3824.15	1008.46	1101.55	1895.06	2805.04	1139.61	14399.6	2710.71	982.597	10086.4	1698.56
9.45_485.2690n	485.269	503.297	589.304	1	9.45405	0.341867	4.2372e-06	6.13382e-06	53.9522	Whole root_upland	Hexane_upland	100 - 62.2 - 10.6 - 1.19	3452.38	13.96	1037.94	680.625	1160.14	697.309	109.26	77.0567	2981.41	4170.97	3204.77	790.179	134.932	84.7379	2667.15	510.108	4805.55	317.696	446.951	385.256	3294.83	3135.85	2508.13	3016.97	1396.98	2359.86	145.462	17.5254	28.9819	108.896	250.943	61.0938	998.476	636.388	1039.34	770.201	115.378
9.45_756.4661m/z		756.466	616.219	1	9.45405	0.192383	7.4972e-06	1.0536e-05	Infinity	MeOH_upland	Water_lowland	100 - 39.7 - 8.94 - 1.25	15514.1	65.48	9682.14	43.0348	10555.4	0	0	0	1300.88	4871.75	11160.3	0	0	0	3473.15	82.5469	42986.6	14188.4	45.9218	9489.89	1355.92	3905.65	11194.4	5585.58	7.35415	6693.86	3.1295	2.3122	7.60075	0	0	0	9314.03	40.2378	9456.32	0	0
9.47_304.2448n	304.245	305.252	825.864	1	9.46833	0.298933	5.85504e-10	1.87613e-09	Infinity	Hexane_upland	Water_lowland	100 - 17.6	1118.89	27.52	37.3135	195.134	137.335	0	0	0	466.018	864.995	925.119	0	0	0	34.3563	0	41.1309	4.71662	1.577	0	562.847	593.774	904.667	50.2312	101.776	77.2781	644.87	828.014	1883.78	754.139	476.538	1114.53	35.8948	182.452	123.035	0	0
9.47_369.1900m/z		369.19	514.749	1	9.46833	0.2274	6.81323e-11	2.78619e-10	Infinity	EtOAc_upland	Water_lowland	100 - 14.8	1127.15	37.65	2.56591	0	0	0	0	0	145.658	942.721	38.7627	0	0	0	0.00325519	0	0	0.0151153	0	0	1564.51	1099.8	717.144	0	0	0.871697	182.325	868.721	42.1166	35.0226	8.03678	46.2065	2.46835	0	0	0	0
9.47_900.4862m/z		900.486	539.923	1	9.46833	0.44195	6.92378e-07	1.11687e-06	Infinity	MeOH_upland	Water_upland	100 - 41.4	2231.44	10.41	0	24.6248	0	5.32808	0	0	1641.42	1479.18	1332.43	0	0	0	1352.31	1450.11	3891.89	18.8134	18.5411	5.71385	328.636	13.1915	250.75	179.462	0	131.754	0	0	0	0	0	0	0	23.0243	0	5.88504	0
9.47_974.5443m/z		974.544	558.568	1	9.46833	0.163767	0.000683037	0.000797671	Infinity	MeOH_upland	Whole root_lowland	100 - 40.6 - 8.86	1536.69	155.18	0	0	0	0	0	0	0	4.92785	327.842	0	0	0	196.179	124.041	4289.84	4.0297	0	0	0	2.60783	289.626	0	0	0	0	0.841201	0	0	0	0	0	0	0	0	0
9.48_682.4434m/z		682.443	649.779	1	9.48263	0.255967	6.7036e-07	1.08616e-06	Infinity	EtOAc_upland	Water_lowland	100 - 46.1 - 11.4	1008.65	57.47	96.3021	0	4.16279	0	0	0	24.5915	246.753	2.02971	0	0	0	0	0	0	0	0	0	818.537	1936.63	270.787	0	0	0	588.939	314.417	181.428	10.449	0	6.85657	92.6407	0	3.72934	0	0
9.48_946.5159m/z		946.516	545.062	1	9.48263	0.932967	2.42846e-08	5.21684e-08	Infinity	MeOH_upland	Water_lowland	100 - 48.6 - 16.4 - 2.47 - 0.315	42904	16.62	86.3089	25.2545	113.227	0	0	0	138.914	703.612	9419.24	0	0	0	2382.41	471.175	125859	318.324	301.186	229.616	165.214	675.748	19007.8	5.14005	0	0	0	0	0	0	0	0	83.0275	23.6131	101.437	0	0
9.50_230.2521m/z		230.252	1094.74	1	9.49693	0.163767	0.108059	0.112427	8.78589	MeOH_lowland	Hexane_upland	100 - 11.8	2487.17	2.18	491	414.254	285.353	465.348	308.185	311.39	370.586	260.388	246.828	309.636	323.774	337.11	237.842	622.825	155.77	6166.7	310.397	984.403	319.107	364.84	333.092	380.971	335.325	363.983	286.239	294.661	268.359	313.859	317.636	327.357	472.332	387.33	255.641	513.993	325.441
9.50_402.3274m/z		402.327	813.865	1	9.49693	0.270317	1.48789e-10	5.50588e-10	Infinity	Hexane_lowland	Water_lowland	100 - 16.4	2026.24	65.94	169.834	104.52	26.2731	0	0	0	269.285	42.7396	78.4774	0	0	0	16.0993	4.0875	7.30184	0	0	0	119.874	16.1565	33.3352	154.338	227.256	24.1911	408.387	69.8174	399.007	3873.57	1588.91	616.242	163.377	97.7266	23.5374	0	0
9.50_832.3310m/z		832.331	397.67	1	9.49693	0.17805	6.75709e-10	2.12615e-09	Infinity	EtOAc_lowland	Water_lowland	100 - 39.2	1028.11	46.99	314.828	261.542	108.265	0	0	0	0	0	0	0	0	0	0	0	0	12.4329	72.7904	3.04302	0	0	17.5543	1099.97	1614.91	369.458	0	0	0	0	0	0	302.858	244.543	96.9921	0	0
9.51_318.2262n	318.226	336.26	773.158	1	9.51127	0.45625	1.45084e-12	1.0458e-11	Infinity	Hexane_upland	Water_lowland	100 - 20.8 - 3.14 - 0.00435	38297.8	1.68	912	4441.6	2560.82	0	0	0	27825.5	49803.8	18423.9	0	15.5392	0	3402.17	274.618	1294.23	20.5968	66.1073	39.2096	26738.4	24584.5	22021.2	1372.25	1324.97	3203.61	38719.1	37558.5	38615.8	11671.3	2652.11	21328.3	877.326	4152.92	2294.17	0	0
9.51_399.2697n	399.27	364.29	797.292	1	9.51127	0.505567	4.34652e-13	3.81033e-12	Infinity	Hexane_upland	Water_lowland	100 - 19.8 - 2.9 - 0.166	15459.8	9.25	1599.49	2977.91	2345.92	0	0	0	13262.3	10052.3	9841.97	3.82034	38.9974	0	5326.55	1900.48	942.336	94.2201	95.5218	74.6354	12116.8	8321.7	9584.97	1897.06	2916.47	3001.28	14283.3	12592.9	19503.3	15739.6	14896.1	13099.4	1538.68	2784.37	2101.65	0	0
9.51_884.4581n	884.458	902.491	543.718	1	9.51127	0.448367	3.42393e-13	3.14578e-12	Infinity	MeOH_upland	Water_lowland	100 - 50.4 - 20.2 - 3.68 - 0.235	122313	4.18	338.2	327.169	627.575	0	0	0	27265.4	29394.2	29282.8	2.21239	4.85818	8.97271	127753	29606.8	209579	1677.69	778.797	452.361	10787.4	2175.8	7793.67	62.3354	2.85064	453.62	0	0	0	0	0	0	325.342	305.905	562.229	0	0
9.51_930.5164m/z		930.516	554.92	1	9.51127	0.441967	4.96833e-11	2.13346e-10	Infinity	MeOH_upland	Whole root_lowland	100 - 38.5	1296.63	24.52	0	0	0	0	0	0	285.823	217.158	357.84	0	0	0	1045.27	978.921	1865.69	23.7077	0	0	94.4094	13.3135	139.285	0	0	0	0	0	0	0	0	0	0	0	0	0	0
9.53_352.2549m/z		352.255	723.517	1	9.52555	0.19235	1.56334e-08	3.53424e-08	Infinity	EtOAc_upland	Water_lowland	100 - 17 - 1.45	1500.44	21.22	86.2414	1199.82	207.148	0	0	0	854.178	764.624	554.64	0.236439	0	0	152.893	1.98257	83.7268	32.6247	51.7286	1.77431	1731.99	1023.31	1746.01	328.223	567.345	373.565	490.132	156.312	236.112	247.441	150.779	272.436	82.9626	1121.84	185.579	0	0
9.54_1356.7029m/z		1356.7	518.071	1	9.53985	0.933017	7.75662e-05	9.78104e-05	Infinity	MeOH_lowland	Water_lowland	100 - 63.6 - 21.2 - 4.37 - 0.529	24903.2	40.27	11461.7	23746.1	13632.1	0	0	0	752.776	3683.73	710.745	0	0	0	1052.58	0	2956.36	23675.8	45684	5349.96	610.481	12.3316	364.998	0	1868.5	129.868	0	0	0	0	655.912	0	11025.9	22202.8	12212.7	0	0
9.57_1222.6424m/z		1222.64	525.413	1	9.56845	0.19235	8.09997e-10	2.4958e-09	Infinity	MeOH_upland	Water_lowland	100 - 61.1 - 20.5 - 4.02	13522.3	16.2	37.4937	49.597	71.5858	0	0	0	9560.43	8847.36	6916.92	0	0	0	17446.4	23.3179	23097.2	149.517	109.557	106.265	9233.93	874.504	4846.82	0	0	0	0	0	0	0	0	0	36.0682	46.3734	64.132	0	0
9.58_285.2268m/z		285.227	795.041	1	9.58278	0.476917	1.92939e-08	4.24465e-08	Infinity	EtOAc_upland	Water_lowland	100 - 17.1	7997.39	8.73	767.504	800.361	1036.56	0	0	0	3956.99	5899.34	2390.79	0	0	0	569.26	0	451.07	30.8176	116.895	20.0961	8847.01	6960.42	8184.76	2271.54	1642.74	2527.12	3342.99	2847.69	2930.43	1474.69	328.821	873.038	738.324	748.342	928.629	0	0
9.58_332.2056n	332.206	333.213	638.743	1	9.58278	0.249533	3.05858e-11	1.40666e-10	87358.1	Hexane_upland	Water_upland	100 - 22.6 - 2.02 - 0.0158	73359.4	33.51	225.371	1582.34	666.986	1.67039	3.17312	0	9175.99	33815.6	3460.68	0	0	2.51927	669.327	10.6037	262.403	157.418	107.458	32.3692	37830.6	15600.3	22937.3	667.18	1250.72	1690.29	101038	64982	54058.5	10862.4	4299.31	13618.2	216.803	1479.5	597.537	1.845	3.3508
9.58_872.4808m/z		872.481	551.035	1	9.58278	2.61928	4.20466e-10	1.39634e-09	Infinity	MeOH_upland	Water_lowland	100 - 41.7	46735.2	22.05	72.5365	14.3371	793.73	0	0	0	7075.95	5046.39	4812.46	0	0	0	60685.5	7091.03	72429.1	487.251	241.897	1831.63	2096.12	810.145	1553.38	618.02	2.38866	461.217	0	0	0	0	0	0	69.7787	13.4052	711.084	0	0
9.60_266.2351n	266.235	289.224	775.597	1	9.60352	0.41335	3.83801e-08	7.91047e-08	124.19	EtOAc_upland	Water_upland	100 - 13.7	1923.73	14.8	208.418	460.226	161.103	25.0011	13.1373	13.6442	498.441	666.068	632.386	20.9485	13.9546	11.5674	202.672	25.0543	463.979	48.71	23.6423	22.4443	631.902	4359.43	779.84	419.77	262.773	199.857	1086.06	641.943	1876.75	2582.21	935.909	2035.48	200.494	430.313	144.328	27.6146	13.8729
9.62_333.2932n	333.293	378.271	716.205	1	9.6178	0.22095	1.02606e-10	3.965e-10	305.499	Hexane_upland	Water_upland	100 - 40.7 - 8.7	18017.6	4.43	676.825	879.049	901.025	73.5298	84.4727	174.137	4765.12	11695.1	4240.48	60.0668	60.871	55.9951	389.199	90.2081	404.688	43.761	20.7001	200.908	4751.09	1956.99	3520.34	569.414	869.371	876.556	23183.2	18381.1	12488.5	3419.59	2062.61	5114.82	651.093	821.915	807.207	81.2162	89.2027
9.65_132.1008n	132.101	287.207	719.263	1	9.6464	0.20665	1.17907e-09	3.50665e-09	Infinity	Hexane_lowland	Water_lowland	100 - 17.4	3283.47	13	296.637	493.297	325.966	0	0	0	782.449	567.413	1586.96	0	0	0	47.702	0.733678	63.6696	15.4129	28.2089	0.578986	904.349	721.118	918.939	211.935	536.125	188.25	1701.36	438.372	3821.39	3629.14	4189.05	2032.23	285.359	461.235	292.025	0	0
9.65_342.2805n	342.28	384.283	736.88	1	9.6464	0.270267	0.0331747	0.0351627	12.8943	EtOAc_upland	Water_upland	100 - 16.9 - 2.82 - 0.499	1273.47	8.77	242.745	216.978	58.3402	121.382	110.15	181.817	574.881	441.643	314.919	108.619	92.3917	95.2752	137.139	195.242	51.4208	116.08	1.81975	222.647	668.926	2639.44	512.033	102.579	168.73	91.1394	156.044	122.409	169.803	501.429	195.157	231.599	233.516	202.875	52.2656	134.07	116.317
9.65_1326.6921m/z		1326.69	521.649	1	9.6464	0.491167	2.413e-06	3.59488e-06	Infinity	MeOH_lowland	Water_lowland	100 - 64.8 - 22.4 - 4.65 - 0.604 - 0.0439	34414.1	22.72	19852.8	31583.5	26067.7	0	0	0	18.0561	240.042	21.8701	0	0	0	210.264	0	212.997	34712.4	58320.5	10209.3	7.97162	0	10.412	51.2421	3132.75	464.523	0	0	0	0	1256.35	0	19098	29530.7	23353.5	0	0
9.66_271.2110m/z		271.211	777.816	1	9.66068	0.20665	4.74044e-10	1.56007e-09	Infinity	Hexane_lowland	Water_lowland	100 - 16	1761.87	20.06	178.389	190.785	256.215	0	0	0	472.016	305.055	955.629	0	0	0	215.618	8.74952	282.288	43.9753	100.766	20.1937	264.658	1412.59	416.377	93.052	267.542	74.9851	764.769	225.041	2119.97	2050.41	2367.53	867.657	171.606	178.385	229.537	0	0
9.66_314.1946n	314.195	347.229	658.562	1	9.66068	0.292467	2.87788e-10	9.99541e-10	6411.73	Hexane_lowland	Water_upland	100 - 24 - 2.35	132518	11.52	17674.5	14350.2	17627.8	16.1957	51.9242	9.57408	31996.5	17137.7	65973	12.2582	16.9538	32.7922	833.549	100.263	2455.95	983.505	1860.99	315.904	9662.92	2902.81	33990.8	10014.4	27101.8	5460.24	56579.7	16955.8	163070	147148	176207	74199.1	17002.5	13417.5	15792.4	17.8887	54.8317
9.66_392.2872m/z		392.287	732.189	1	9.66068	1.03953	4.99662e-09	1.25777e-08	289.825	Hexane_lowland	Water_lowland	100 - 24.7 - 1.98	35473.8	8.07	4239	2759.68	3134.91	97.4793	141.673	128.039	6632.52	2630.38	17452.5	112.412	131.488	127.039	583.141	199.696	822.534	956.669	747.402	290.539	1948.21	1391.94	7348.09	4141.91	9669.2	2357.91	14344	4382.62	33298.3	36633.1	46984.9	22803.3	4077.84	2580.31	2808.49	107.669	149.606
9.69_721.4378n	721.438	722.445	616.03	1	9.68928	0.278167	1.38846e-07	2.54202e-07	Infinity	MeOH_upland	Water_lowland	100 - 79.2 - 22 - 1.59 - 1.77	6993.1	50.24	298.852	525.089	1352.48	0	0	0	864.042	437.773	346.891	0	0	0	13592.9	70.9531	7315.45	7950.01	4271.01	1964.68	862.848	254.761	366.312	0	100.723	265.502	0	0	0.416406	0	8.11103	0	287.49	490.961	1211.65	0	0
9.69_855.4855m/z		855.486	567.535	1	9.68928	0.612083	5.08178e-08	1.01796e-07	Infinity	MeOH_upland	Water_lowland	100 - 45.3 - 9.65 - 2.25 - 0.206	7874.43	66.31	0.182568	43.6709	57.1888	0	0	0	4133.13	1403.4	1486.79	0	0	0	13044.9	238.344	10340	2.50567	65.3428	17.3625	3754.25	452.317	1090.32	22.1804	0	22.1052	0	0	0	0	0	0	0.175627	40.8325	51.234	0	0
9.70_478.3104m/z		478.31	648.93	1	9.70358	0.19875	1.0694e-07	2.00076e-07	Infinity	MeOH_lowland	Water_lowland	100 - 21.4 - 2.94 - 0.923 - 0.252	2603.92	29.91	81.0685	55.597	9.47334	0	0	0	20.1735	1.19269	64.5763	0	0	0	1882.46	2338.41	1251.89	7137.4	456.329	218.03	50.8956	41.2134	125.305	387.586	231.706	96.3245	6.36717	0	4.94004	79.8459	73.2922	6.12179	77.9863	51.9835	8.48694	0	0
9.72_297.1908m/z		297.191	641.865	1	9.7179	0.42755	1.11022e-15	2.57662e-14	Infinity	Hexane_lowland	Water_lowland	100 - 15.3	1293.41	18.95	65.4069	85.9298	99.5702	0	0	0	401.186	595.303	489.966	0	0	0	2.44352	0	0	0	2.71874	0	225.592	126.162	243.188	53.5251	91.4083	49.0978	1192.93	602.223	1867.51	1563.69	1231.17	1085.39	62.9202	80.3448	89.2026	0	0
9.72_464.2889m/z		464.289	622.304	1	9.7179	0.206617	1.56925e-08	3.54559e-08	Infinity	EtOAc_upland	Water_upland	100 - 25.1 - 1.66 - 0.169	1148.4	29.36	197.261	158.36	352.355	2.59284	0	0	690.518	635	1818.37	0	0	0	57.1946	13.7636	162.492	30.0295	24.6606	16.2537	944.912	653.707	1846.58	581.775	316.078	556.359	0	1.36181	7.68344	14.4542	57.0132	0	189.761	148.068	315.667	2.86388	0
9.73_429.2565m/z		429.257	597.63	1	9.7322	0.163717	1.01113e-09	3.0524e-09	Infinity	MeOH_upland	Water_lowland	100 - 21.6	6336.8	23.29	1.5318	6.52022	2.34554	0	0	0	19.3989	16.8918	7.00579	0	0	0	11783.1	327.315	6899.99	9514.29	5252.06	2857.03	15.1821	9.42404	12.5107	10.436	0.559797	3.14735	0	0.00708532	0.89289	17.3484	19.6126	0	1.47357	6.09644	2.10131	0	0
9.73_533.3432m/z		533.343	643.437	1	9.7322	0.356067	5.21549e-12	3.08853e-11	Infinity	MeOH_upland	Water_lowland	100 - 26.9 - 4.22 - 0.444	10053.2	35.69	206.452	213.755	102.58	0	0	0	410.902	825.35	329.37	0	0	0	18504.4	404.791	11250.3	14020.7	8092.39	3934.56	172.761	369.045	349.709	650.945	261.578	257.904	0	0	0	0.0475445	13.3199	2.70685	198.603	199.862	91.8992	0	0
9.73_578.4003m/z		578.4	692.145	1	9.7322	0.163717	1.11022e-16	3.53773e-15	Infinity	MeOH_upland	Water_lowland	100 - 28.3 - 4.64 - 0.417	14735.4	10.82	107.592	73.6479	150.453	0	0	0	195.717	200.281	146.095	0	0	0	24313.9	4201.94	15690.4	16263.6	6043.27	13528.2	139.305	112.086	128.335	18.5348	17.4627	54.2565	0	0	0	3.19495	0	0	103.502	68.8612	134.787	0	0
9.73_756.4655m/z		756.465	615.316	1	9.7322	0.2495	1.4852e-06	2.28295e-06	Infinity	EtOAc_lowland	Water_lowland	100 - 30.5 - 5	1018.46	27.59	153.576	59.0821	199.997	0	0	0	73.6663	44.8443	38.0309	0	0	0	230.848	0	207.681	227.774	66.2509	85.697	106.721	152.208	90.2118	387.309	37.5722	2630.5	0	0	0	0	0	0	147.737	55.2421	179.172	0	0
9.73_1296.6817m/z		1296.68	525.753	1	9.7322	0.178017	1.24484e-07	2.29689e-07	Infinity	MeOH_lowland	Water_lowland	100 - 64.5 - 21.5 - 4.56	14247.3	28.89	7275.83	12683.4	12791.7	0	0	0	2.10863	0	0	0	0	0	73.4743	0	11.4747	14504.5	23432.2	4805.22	0	0	0	18.9713	1258.69	249.638	0	0	0	0	524.425	0	6999.21	11859	11459.8	0	0
9.75_170.0978n	170.098	135.084	621.812	1	9.7465	0.356033	5.52891e-14	6.65963e-13	Infinity	Hexane_upland	Water_lowland	100 - 8.03	2345.49	25.09	24.0437	10.2322	26.1054	0	0	0	794.509	2630.63	1168.26	0	0	0	8.47775	0	8.74405	0	0	0	478.579	686.415	998.357	6.40501	22.925	9.153	1695.36	2309.18	3031.93	382.348	290.974	232.083	23.1296	9.56715	23.3872	0	0
9.75_222.1661n	222.166	205.163	793.557	1	9.7465	0.341717	2.77556e-15	5.68564e-14	Infinity	Hexane_upland	Water_lowland	100 - 14.5	3643.02	25.15	44.2491	54.9747	72.8018	0	0	0	1181.54	3957.98	1969.97	0	0	0	25.6498	1.68016	19.8721	0.729412	0	0	809.439	1226.55	1711.47	58.2538	98.1104	60.3019	2373.54	3568.23	4987.3	914.751	802.363	430.701	42.5668	51.4016	65.2213	0	0
9.75_231.1789m/z		231.179	773.954	1	9.7465	0.43395	2.55906e-13	2.45805e-12	Infinity	Hexane_upland	Water_lowland	100 - 13.1 - 0.923	2139.84	24.29	11.5776	19.0392	15.4735	0	0	0	683.646	2445.6	936.039	0	0	0	9.62381	0	7.06678	0	0	0	332.127	507.773	763.806	0	2.2798	3.70252	1469.41	2381.43	2568.69	487.03	164.242	268.554	11.1374	17.8017	13.8624	0	0
9.75_152.1224n	152.122	305.252	826.118	1	9.7465	0.263783	3.77864e-12	2.33045e-11	Infinity	Hexane_upland	Water_lowland	100 - 16.1 - 0.851	1584.17	24.31	59.4786	108.167	86.9523	0	0	0	645.005	1571.69	926.384	0	0	0	27.1903	1.42192	66.3168	23.7847	29.6053	9.97018	555.276	919.978	846.993	89.1404	72.2948	121.296	1149.81	1718.83	1883.88	778.31	356.61	580.524	57.2173	101.136	77.8985	0	0
9.75_362.2756m/z		362.276	760.699	1	9.7465	0.270217	1.12788e-09	3.37942e-09	Infinity	Hexane_lowland	Water_upland	100 - 23.8	8343.97	32.23	317.93	2201.89	282.359	0	3.43914	0	1336.34	575.827	782.08	0	0	0	23.5171	17.1278	0	0	0	11.1151	547.054	746.649	386.375	336.057	164.093	397.051	2667.79	855.521	1451.01	4807.77	2292.16	17932	305.843	2058.78	252.959	0	3.63171
9.75_608.3911m/z		608.391	642.867	1	9.7465	0.206617	6.47538e-05	8.20924e-05	Infinity	EtOAc_upland	Water_lowland	100 - 49.2 - 8.15	1001.62	88.56	80.6869	0	62.958	0	0	0	22.2391	918.874	149.622	0	0	0	28.3199	16.5064	114.671	2.16376	0	11.9669	169.696	2201.48	633.7	62.7338	0	145.783	0	0	0	0	0	0	77.6193	0	56.4025	0	0
9.76_1180.6311m/z		1180.63	534.549	1	9.7608	0.263783	6.50162e-05	8.2399e-05	Infinity	MeOH_upland	Water_lowland	100 - 54.6 - 14.9 - 2.75	3813.05	21.66	934.105	1345.65	949.802	0	0	0	4837.54	4093.83	2349.68	0	0	0	2637.38	0	8801.77	2604.04	3001.33	188.489	3939.41	67.294	1414.39	0	143.397	2.76889	0	0	0	0	59.241	0	898.591	1258.19	850.905	0	0
9.78_432.2676m/z		432.268	618.97	1	9.78153	0.163683	5.83615e-11	2.45878e-10	17065.5	MeOH_upland	Water_lowland	100 - 26.9 - 4.39 - 0.352	129888	30.34	293.556	58.5186	50.5798	14.4019	2.13929	6.29229	207.982	88.5721	185.411	26.4609	25.2088	0.911408	226200	35885.2	127579	145259	71074.6	55731.1	256.798	130.521	364.093	382.231	178.855	112.668	88.1823	50.7044	57.8484	356.419	129.043	60.5996	282.395	54.7152	45.3133	15.9073	2.25908
9.78_869.5021m/z		869.502	577.513	1	9.78153	0.4418	4.9556e-07	8.2252e-07	Infinity	MeOH_lowland	Water_lowland	100 - 76.1 - 28.7	4548.39	13.19	2927.34	3100.9	7189.09	0	0	0	1624.03	1920.85	1488.03	0	0	0	5316.43	4.19009	5951.6	4646.42	7583.6	1415.15	2352.83	332.57	1446.7	379.822	857.497	2070.97	0	0	0	0	194.315	0	2816.05	2899.36	6440.53	0	0
9.81_218.1708n	218.171	219.179	815.356	1	9.81012	0.270217	6.23971e-09	1.54074e-08	Infinity	Hexane_upland	Water_lowland	100 - 11 - 0.294	1076.62	53.56	1.72755	3.33706	0	0	0	0	513.376	523.057	1270.43	0	0	0	33.8211	0	79.6563	0	0	0	678.763	542.208	1443.72	0	4.52675	11.3452	685.398	417.742	2126.71	133.618	41.1069	84.5057	1.66187	3.12017	0	0	0
9.81_237.1856n	237.186	255.205	803.896	1	9.81012	0.313117	1.55779e-08	3.52566e-08	Infinity	EtOAc_upland	Water_upland	100 - 13.2 - 0.0222	1191.71	43.67	11.4839	31.1993	12.1028	0	0.282356	0	604.478	538.982	1311.09	0	0	0	43.1322	0	86.2094	4.929	4.33078	0	1024.46	775.509	1775.15	25.001	4.644	9.34605	788.456	475.75	1807.36	199.43	61.6668	128.212	11.0473	29.1715	10.8426	0	0.298166
9.81_303.2373m/z		303.237	782.399	1	9.81012	0.163683	1.61315e-13	1.66499e-12	Infinity	Hexane_upland	Water_lowland	100 - 19.2	6436.83	37.37	57.2326	142.196	169.181	0	0	0	231.197	1059.63	1092.29	0	0	0	15.2552	12.8206	74.6486	0	0	0	319.806	775.756	1228.55	72.1037	71.2729	130.843	1766.74	2443.55	15100.2	964.492	400.461	1943.24	55.0567	132.954	151.565	0	0
9.82_727.4872n	727.487	710.475	668.754	1	9.82442	0.213	2.38112e-06	3.55001e-06	Infinity	Hexane_upland	Water_lowland	100 - 35.3 - 9.56 - 0.251	1387.96	20.98	119.257	0	0	0	0	0	492.782	1001.94	145.575	0	0	0	2320.33	13.6175	545.101	293.153	39.8768	342.386	301.693	205.212	131.152	0	2.20484	8.53145	1902.78	1029.33	1231.79	133.661	88.4205	126.883	114.723	0	0	0	0
9.82_722.4445m/z		722.444	615.223	1	9.82442	0.163683	1.58363e-07	2.86668e-07	Infinity	MeOH_lowland	Water_lowland	100 - 75.5 - 23.5 - 4.16 - 0.0803	8305.69	10.45	1701.81	1992.42	2633.82	0	0	0	588.141	510.985	372.564	0	0	0	13335.4	45.5867	9944.03	13623.3	7759.56	3534.2	735.228	781.774	635.116	73.0153	409.302	364.577	261.5	176.581	257.366	0	122.843	0	1637.11	1862.92	2359.58	0	0
9.82_1064.5804m/z		1064.58	545.227	1	9.82442	0.298817	1.78529e-05	2.3949e-05	Infinity	Whole root_lowland	Water_upland	100 - 54.8 - 16.9 - 3.13	38467.3	14.85	32338.7	39417.7	43645.7	2.69768	0	0	319.716	1324.26	684.836	0	0	0	568.354	0	2037.61	40677.4	53743.5	9042.44	251.594	4.30265	426.976	386.801	6951.55	1823.14	0	0	0	0	3650.96	0	31109.2	36855.7	39101.1	2.97968	0
9.82_1310.6848m/z		1310.68	522.478	1	9.82442	0.306667	1.23723e-11	6.33608e-11	Infinity	MeOH_lowland	Water_lowland	100 - 46.3 - 10.4 - 0.368	1205.54	31.42	445.684	745.041	862.975	0	0	0	0	0	0	0	0	0	0	0	0	1456.54	1798.6	361.49	0	0	0	0	14.8383	0	0	0	0	0	2.81102	0	428.739	696.617	773.118	0	0
9.84_271.2109m/z		271.211	777.692	1	9.8387	0.235183	1.33123e-09	3.89286e-09	Infinity	Hexane_upland	Water_lowland	100 - 14.4	1081.88	11.35	269.825	364.736	409.283	0	0	0	788.67	1241.07	438.975	0	0	0	122.458	1.57601	191.325	380.949	483.676	90.9082	381.266	406.021	324.029	45.8748	92.316	88.5176	1302.09	929.857	1013.7	382.429	259.543	521.303	259.567	341.03	366.667	0	0
9.84_314.1945n	314.195	347.228	658.001	1	9.8387	0.3417	3.33067e-16	8.91509e-15	33900.4	Hexane_upland	Water_lowland	100 - 23.8 - 2.46	76990.4	15.68	1517.47	1408.1	4728.31	0	5.25408	1.55915	56923	74096.4	31067.8	3.27746	6.49654	4.19385	2031.74	703.833	812.688	36.8614	76.0198	74.3808	18023.8	14172.7	12982.7	785.429	2047.91	1439.3	90926.9	70206.4	69837.9	31704.2	22406.4	31386.1	1459.78	1316.58	4235.98	0	5.54828
9.84_392.2870m/z		392.287	731.602	1	9.8387	0.163683	8.88178e-16	2.12264e-14	605.24	Hexane_upland	Water_lowland	100 - 22.7 - 2.47	14338.4	9.02	136.088	70.1327	266.753	15.7971	25.5886	29.6858	10844.7	10522.9	6143.15	24.731	26.6293	21.0703	486.077	374	114.686	49.8091	33.352	30.5146	3615.31	3739.06	2502.19	305.56	482.077	474.45	16822.9	14556	11636.4	7982.9	7568.32	9002.1	130.914	65.5744	238.978	17.4484	27.0214
9.85_310.2200n	310.22	293.217	738.919	1	9.853	0.5054	2.12389e-11	1.02003e-10	2823.04	Hexane_lowland	Water_lowland	100 - 26.3	4200.6	16.34	1544.34	1074.5	1445.43	0.620239	0	3.84368	723.712	844.613	1002.99	3.84152	3.90129	10.73	226.037	34.9103	380.394	67.2958	170.757	322.823	1780.24	1406.79	2444.82	1260.89	1833.92	1650.04	770.979	426.731	1206.62	7897.6	2132.29	2571.91	1485.63	1004.67	1294.92	0.685076	0
9.85_1194.6471m/z		1194.65	541.651	1	9.853	1.23827	3.73216e-06	5.43709e-06	Infinity	MeOH_lowland	Hexane_upland	100 - 61.1 - 21.4 - 4.77 - 0.649 - 0.0615	236540	13.41	166663	217400	187038	27.1919	0	0	17952.4	46261.3	39781.5	15.0636	0	0	18929.2	54.4089	114102	258487	377786	73347	14924.4	1085.23	28118.4	4255.6	39458.1	10815.2	0	0	0	0	18826.5	0	160326	203270	167562	30.0344	0
9.87_297.2957n	297.296	336.259	769.853	1	9.8673	0.249483	1.29499e-09	3.80072e-09	Infinity	Hexane_lowland	Water_lowland	100 - 19.6	7674.77	12.72	863.704	6902.66	935.238	0	0	0	2079.07	1857.98	1609.16	0	0	0	108.5	0	133.833	21.9251	21.5573	32.4139	1979.92	1465.2	1736.05	285.075	432.858	469.131	3961.82	1785.85	4442.65	4965.78	1996.16	16062.4	830.866	6454.02	837.857	0	0
9.87_478.3023m/z		478.302	631.935	1	9.8673	0.163683	4.83688e-09	1.22505e-08	2581.36	MeOH_lowland	Water_upland	100 - 20.1 - 2.4	1630.44	33.7	1473.38	723.528	1303.77	3.59549	0	1.8177	311.444	626.341	442.605	0	1.89486	0	658.117	73.5153	2336.91	1995.64	2084.7	810.984	300.083	53.4202	305.065	416.304	116.995	77.9248	3.49488	0	0	42.4468	61.0242	4.20036	1417.36	676.502	1168.01	3.97134	0
9.87_1252.6531m/z		1252.65	521.349	1	9.8673	0.1923	3.26346e-05	4.27917e-05	Infinity	MeOH_lowland	Water_lowland	100 - 56.7 - 16.2	2439.25	33.92	1269.34	2246.99	1329.36	0	0	0	369.203	619.364	901.722	0	0	0	184.89	0	3219.93	3728.69	3367.22	221.844	347.321	9.15096	571.754	7.20252	144.351	13.0823	0	0	0	0	52.2232	0	1221.08	2100.95	1190.94	0	0
9.87_1338.6918m/z		1338.69	516.804	1	9.8673	0.732733	4.49944e-07	7.52719e-07	Infinity	MeOH_lowland	Water_lowland	100 - 62.8 - 45.4 - 17.4 - 7.9 - 2.24	13267	26.1	6686.12	11473.7	9497.53	0	0	0	0	0	0	0	0	0	3.83803	0	0	13478.2	22544.1	3778.6	0	0	0	0	1015.23	85.0742	0	0	0	0	411.332	0	6431.92	10728	8508.61	0	0
9.88_415.2264m/z		415.226	545.226	1	9.88158	0.2352	0.230696	0.237621	15.2795	MeOH_upland	Water_lowland	100 - 19.6	2060.49	24.34	3396.66	303.149	117.506	296.9	51.781	55.8788	572.537	88.2053	292.736	1151.49	77.4452	50.7556	4268.91	328.392	1584.18	1690.18	717.103	580.344	2262.01	269.288	232.182	429.782	274.429	306.602	652.483	203.111	176.002	545.539	194.979	171.595	3267.52	283.446	105.271	327.936	54.6804
9.90_300.2145n	300.214	283.211	745.599	1	9.89588	0.947367	5.49172e-12	3.21418e-11	2084.57	Hexane_upland	Water_lowland	100 - 16.8	3467.17	4.32	350.477	535.256	493.604	0	1.81435	3.17541	1793.22	2730.7	1146.97	4.01997	5.83591	5.49933	477.517	59.4624	320.736	527.57	536.448	102.959	2089.88	1805.09	1521.17	196.763	149.644	279.268	3551.36	3294.16	3555.98	1563.67	676.162	1758.25	337.152	500.467	442.208	0	1.91595
9.90_319.2331m/z		319.233	730.297	1	9.89588	0.163683	4.18554e-13	3.6853e-12	Infinity	Hexane_upland	Water_lowland	100 - 17.8	7466.36	6.16	115.574	306.907	122.251	0	0	0	3730.2	5591.17	2074.49	0	5.67217	0	303.766	147.51	175.754	14.9521	7.42469	1.58554	3663.71	2919.77	2731.9	129.024	72.5315	113.802	7776.09	7684.81	6938.18	1977.89	287.148	1286.69	111.18	286.959	109.522	0	0
9.90_662.4479n	662.448	645.445	688.909	1	9.89588	0.2352	6.0134e-07	9.83054e-07	Infinity	Hexane_upland	Water_lowland	100 - 36.1 - 12	1661.29	14.66	1.08279	6.39416	10.6124	0	0	0	386.964	586.895	200.449	0	0	0	19.602	0	7.64119	34.498	27.4066	0	768.899	516.908	582.168	0	0	0	1783.89	1380.84	1819.12	63.7107	0	87.8694	1.04163	5.97858	9.50735	0	0
9.90_853.4724m/z		853.472	553.488	1	9.89588	0.278067	4.98189e-06	7.15134e-06	Infinity	MeOH_upland	Water_lowland	100 - 38.7	2028.79	30.85	0	4.6563	14.7418	0	0	0	726.146	995.004	533.461	0	0	0	3328.81	1.79641	2755.75	8.40007	10.7336	0	1414.59	88.3719	741.794	0	0	0	0	0	0	0	0	0	0	4.35367	13.2068	0	0
9.91_1031.5626m/z		1031.56	545.357	2	9.91018	0.192317	1.56462e-05	2.12014e-05	Infinity	MeOH_lowland	Water_lowland	100 - 0.0722	1645.7	18.19	1319.51	1103.15	1788.44	0	0	0	8.15434	11.8011	10.1793	0	0	0	20.8874	0	67.5572	2073.36	2573.37	290.382	13.2462	0	0	6.95681	210.747	85.7491	6.32653	0	8.92821	0	76.5456	0	1269.34	1031.45	1602.22	0	0
9.91_1048.5852m/z		1048.59	558.086	1	9.91018	1.85798	6.42874e-06	9.11741e-06	5.11888e+07	MeOH_lowland	Hexane_upland	100 - 54.7 - 14.3 - 3.04 - 0.393 - 0.0386	146994	16.56	127118	109495	152211	78.3264	0	0	4747.14	4728.95	6973	64.5664	0	0	16947.9	173.274	32011.9	186313	211715	42953.5	2984.46	284.379	3389.63	3728.3	30278.2	10731.4	0	0.00861481	0	0	16283.5	2.41945	122285	102378	136363	86.5142	0
9.92_308.2385n	308.238	309.247	800.28	1	9.92448	0.2209	6.37035e-12	3.62794e-11	Infinity	Hexane_lowland	Water_lowland	100 - 13.3	1622.83	25.78	337.402	157.286	87.8209	0	0	0	389.019	214.979	224.651	0	0	0	2.6253	0	13.9233	1.71052	2.28304	1.37094	173.224	116.206	234.971	249.427	250.806	71.3599	465.033	179.192	808.421	3203.2	900.751	764.537	324.575	147.063	78.6766	0	0
9.92_376.3124m/z		376.312	830.171	1	9.92448	0.384583	2.60211e-06	3.86086e-06	22.7414	Hexane_lowland	MeOH_lowland	100 - 16.3 - 0.556	3273.31	5.04	498.609	401.775	245.791	286.574	231.762	225.073	951.277	472.222	460.532	268.434	247.445	245.266	228.216	214.62	196.968	148.135	127.383	156.291	273.798	192.885	247.361	327.632	372.005	163.927	1114.77	351.532	1679.41	6212.07	2273.51	1334.36	479.652	375.662	220.198	316.531	244.74
9.92_415.3281m/z		415.328	789.91	1	9.92448	0.683483	5.54001e-14	6.65963e-13	Infinity	MeOH_upland	Water_lowland	100 - 24.2 - 1.12	11203.9	25.64	7017.69	8900.08	13983.4	0	0	0	5551.07	4532.69	3272.44	0	0	0	14205.3	990.831	18415.6	10705.1	16745.7	3091.76	5219.37	1936.73	3009.46	717.066	2639.44	2822.83	16.7042	11.5689	8.2717	147.641	958.926	246.341	6750.88	8321.62	12527.4	0	0
9.92_1016.5409n	1016.54	1034.57	553.049	1	9.92448	1.289	4.71138e-07	7.85556e-07	Infinity	MeOH_upland	Water_lowland	100 - 44.8 - 6.79 - 1.1	15107.9	28.84	10060.7	10166.7	18663.9	0	0	0	7051.15	12500	6134.1	0	0	0	18408.1	117.379	26798.2	13281.3	15566.8	4014.34	4581.51	447.362	3202.07	114.746	1742.99	1063.21	46.3414	50.6558	28.0192	0	953.954	0	9678.19	9505.9	16720.5	0	0
9.92_1208.6292m/z		1208.63	520.552	1	9.92448	0.548267	2.43789e-06	3.63061e-06	Infinity	MeOH_lowland	Water_lowland	100 - 53.5	3151.66	15.83	2769.92	2689.18	2047.04	0	0	0	14.0456	15.5044	3.7852	0	0	0	15.8312	0	5.13211	6944.08	1924.33	586.571	12.8819	0	0	0	163.681	46.1429	0	0	0	0	49.8832	0	2664.61	2514.39	1833.89	0	0
9.95_241.1870m/z		241.187	775.441	1	9.94522	0.476867	3.22051e-11	1.47439e-10	99.8116	Hexane_lowland	MeOH_lowland	100 - 11.7 - 7.95	1708.76	7.85	312.998	237.71	120.025	35.5297	31.3493	30.8351	869.927	659.858	380.485	28.3118	23.3794	38.64	48.9627	16.9535	40.6781	19.9044	19.6041	11.851	342.047	307.35	294.238	150.524	173.813	80.6886	1075.84	523.605	1482.19	3106	1027.49	992.778	301.098	222.26	107.528	39.2437	33.1047
9.95_404.3441m/z		404.344	850.922	1	9.94522	0.278083	9.29377e-10	2.82258e-09	Infinity	Hexane_lowland	Water_lowland	100 - 20 - 1.44	3177.39	41.02	28.1219	5.25772	0.316652	0	0	0	423.373	87.5094	178.881	0	0	0	0.951805	1.58236	11.7088	0	0	0.72791	33.6003	76.8915	49.6017	372.033	151.617	18.0251	687.36	129.689	901.208	4780.54	2516.97	2234.66	27.0527	4.916	0.283681	0	0
9.95_1146.6014n	1146.6	1164.64	546.186	1	9.94522	0.818667	4.06876e-06	5.90817e-06	Infinity	MeOH_lowland	Hexane_upland	100 - 60.8 - 20.2 - 4.54 - 0.648	111831	9.03	92497.2	97576.3	110044	50.761	0	0	10433.6	16610.8	7539.05	24.2536	0	0	10351.2	33.7934	22766.2	130315	162130	43049.2	9213.97	850.732	5804.86	1928.06	18705	7290.53	0	0	0	0	10681.8	2.77927	88980.5	91234.4	98586	56.0673	0
10.00_429.3001n	429.3	430.303	704.845	1	10.0024	0.433933	6.56168e-10	2.07442e-09	1511.33	MeOH_upland	Water_lowland	100 - 28 - 98.2	9954.22	9.6	626.696	542.628	907.47	15.6519	0.773016	3.33424	7487.83	8763.22	7418.24	43.4475	6.2078	3.06198	19497.3	1557.73	8807.66	9123.21	3497.48	3042.09	12594.2	6619.89	10316.4	1735.64	2487.55	2216.91	195.322	365.368	154.197	414.958	1148.54	133.477	602.869	507.36	812.981	17.2881	0.816301
10.00_1192.6314m/z		1192.63	529.444	1	10.0024	1.09673	2.16443e-07	3.82323e-07	Infinity	MeOH_lowland	Water_lowland	100 - 56.5	7884.82	24.31	978.298	2237.13	1398.09	0	0	0	14.786	23.489	23.39	0	0	0	46.7719	0	174.801	10886.2	10302.3	2465.92	0	0	0	69.6719	549.687	2365.7	0	0	0	0	136.329	0	941.104	2091.73	1252.52	0	0
10.00_1222.6436m/z		1222.64	526.381	1	10.0024	0.227333	9.41378e-06	1.31101e-05	Infinity	MeOH_upland	Water_lowland	100 - 58 - 17.8 - 3.2 - 7.75 - 4.04	5186.69	15.71	1783.77	1521.3	1301.84	0	0	0	3455.06	3992.74	5436.61	0	0	0	1164.95	0	14395.1	1833.09	954.07	118.955	3591.95	579.828	4507.92	41.36	150.886	52.1659	0	0	0	0	73.8272	0	1715.96	1422.43	1166.29	0	0
10.00_1308.6811m/z		1308.68	520.427	1	10.0024	0.5054	5.1145e-07	8.47142e-07	Infinity	MeOH_lowland	Water_lowland	100 - 61.5 - 17 - 3.09 - 0.121	7924.92	31.52	4896.14	6632.55	9229.15	0	0	0	0	0	0	0	0	0	4.05357	0	0	6974.49	13616.9	3183.31	0	0	0	0	732.339	169.009	0	0	0	0	304.79	0	4709.99	6201.47	8268.17	0	0
10.02_694.4136m/z		694.414	595.578	1	10.0167	0.178	0.000225697	0.000272944	Infinity	MeOH_upland	Water_lowland	100 - 30.6 - 5.9	3817.11	42.44	9.20082	444.947	1087.36	0	0	0	1920.16	806.343	2007.51	0	0	0	3492.91	0	7958.43	6.621	432.559	21.4652	1910.1	199.857	1830.32	0	13.1621	46.3701	0	0	0	0	2.47797	0	8.85101	416.027	974.138	0	0
10.03_362.2756m/z		362.276	760.665	1	10.031	0.313117	2.02047e-07	3.59238e-07	337.957	Hexane_lowland	Water_lowland	100 - 24.5	14550.2	6.92	3900.93	7177.14	3703.49	33.9363	51.6124	43.6118	6673.88	6959.67	7629.15	39.6981	71.8889	32.291	320.897	1281.58	141.936	8.86789	7.42534	1337.39	1877.1	1636.94	2101	5264	2790.59	4865.04	13120.5	11303	13095	16364.4	17538.9	9747.43	3752.62	6710.66	3317.86	37.4838	54.5025
10.03_916.5053m/z		916.505	551.292	1	10.031	0.476817	1.77989e-11	8.7684e-11	Infinity	MeOH_upland	Whole root_lowland	100 - 45.2	18265.7	26.97	0	0	0	0	0	0	1917.87	1371.79	2392.53	0	0	0	17436.4	725.491	36635.3	20.0409	0	0	623.145	121.93	811.973	0	0	0	0	0	0	0	0	0	0	0	0	0	0
10.03_880.5505n	880.55	944.535	566.52	1	10.031	0.213033	2.34004e-09	6.4044e-09	Infinity	MeOH_upland	Whole root_lowland	100 - 39.4	1968.04	69.62	0	0	0	0	0	0	67.8868	24.1333	124.25	0	0	0	2452.34	108.416	3343.37	0	0	0	77.1635	2.11729	65.6008	0	0	0	0	0	0	0	0	0	0	0	0	0	0
10.05_290.1944n	290.194	323.228	704.434	1	10.0453	0.4911	3.99373e-08	8.19357e-08	Infinity	Hexane_upland	Water_lowland	100 - 16.1	3077.72	13.48	252.368	125.505	85.1319	0	0	0	1062.86	1240.31	950.379	0	0	0	173.766	0	117.184	22.3953	1.72634	0	472.195	196.595	598.721	193.368	167.587	62.5063	3695.8	1532.32	4005.03	2719.47	1069.45	1830.51	242.774	117.348	76.2676	0	0
[truncated: 676 more rows]
[truncated: 35 more columns]

## Sheet: Suppl. Data 2
Suppl. Data 2. Annotations for the metabolite features based on LC-MS/MS spectra. Data analysis of the metabolites whose MS/MS fragmentation information were captured by positive ion data-dependent acquisition (DDA) mode were performed in SIRIUS+CSI:FingerID GUI and CLI - Version 5.6.2 (https://bio.informatik.uni-jena.de/software/sirius/). CANOPUS - part of SIRIUS software (Dührkop et al., 2021) …
[truncated: 3,595 more rows]

[truncated: 11 more sheets: Suppl. Data 3, Suppl. Data 4, Suppl. Data 5, Suppl. Data 6, Suppl. Data 7, Suppl. Data 8, Suppl. Data 9, Suppl. Data 10, Suppl. Data 11, Suppl. Data 12, Suppl. Data 13]
